# Supplementary material for: Comprehensive cancer-oriented biobanking resource of human samples for studies of post-zygotic genetic variation involved in cancer predisposition
Source: PLoS One. 2022 Apr 7;17(4):e0266111. doi: 10.1371/journal.pone.0266111 (PMC8989288; doi:10.1371/journal.pone.0266111)
Supplement: S1 Table — (XLSX) [file pone.0266111.s001.xlsx]

## Sheet: Breast_carcinoma
Code	Sex	Age	ICD10	Type of treatment	Number of samples	Smoking status
OYFZC	F	85	C50.0	M	20	Past smoker
15NH1	M	67	C50.0	M	15	Past smoker
M1P1B	F	72	C50.0	M	18	Present smoker
68PZ6	M	62	C50.0	M	18	Non-smoker
PRNED	F	56	C50.0	M	16	Present smoker
TAHEI	F	60	C50.0	BCT	14	Present smoker
YHXFL	F	55	C50.0	M	18	Past smoker
UY6E5	F	34	C50.0	M	13	Non-smoker
5CWEO	F	70	C50.0	BCT	10	Non-smoker
IQMM2	F	50	C50.0	M	12	Non-smoker
RVT6D	F	58	C50.0	M	13	Not defined
7ZSYG	F	45	C50.0	M	13	Not defined
5S2G1	F	39	C50.0	M	13	Not defined
5EJWP	F	73	C50.0	M	13	Not defined
O61EL	F	53	C50.0	M	13	Not defined
BOD5Y	F	92	C50.0	M	17	Non-smoker
MYOU6	F	84	C50.1	M	17	Non-smoker
9FI1Q	M	69	C50.1	M	9	Non-smoker
QC7LX	F	38	C50.1	M	16	Past smoker
IDTUZ	F	36	C50.1	BCT	8	Non-smoker
QEVIY	F	53	C50.1	M	13	Non-smoker
F6HZT	F	77	C50.1	M	16	Not defined
HBG33	F	83	C50.1	M	9	Not defined
A7TTD	F	79	C50.1	M	17	Not defined
ZWY4L	F	40	C50.1	BCT	9	Non-smoker
Y9MGY	F	62	C50.1	M	8	Present smoker
59ZXY	M	79	C50.1	BCT	18	Past smoker
UBJ7U	F	73	C50.1	M	12	Past smoker
9TXJW	F	77	C50.1	BCT	14	Non-smoker
WV4X3	F	63	C50.1	BCT	10	Not defined
Q4WEY	F	76	C50.1	M	17	Non-smoker
62MMY	F	38	C50.1	BCT	10	Past smoker
WOTO8	F	79	C50.1	M	11	Non-smoker
LTJVZ	F	65	C50.1	M	16	Non-smoker
7CKOC	F	34	C50.1	M	17	Present smoker
TYCRG	F	85	C50.1	M	16	Not defined
6FG9G	F	57	C50.1	M	16	Non-smoker
H7YAK	F	53	C50.1	M	11	Present smoker
NE1J8	F	60	C50.1	M	14	Past smoker
VM75T	F	62	C50.1	M	16	Non-smoker
8CGUL	F	54	C50.2	BCT	13	Not defined
KQX9J	F	72	C50.2	M	11	Non-smoker
T7DZS	F	46	C50.2	BCT	15	Non-smoker
JFG6Z	F	59	C50.2	BCT	14	Non-smoker
4B7I5	F	72	C50.2	M	16	Past smoker
TDKQQ	F	53	C50.2	BCT	15	Past smoker
IH1D3	F	43	C50.2	BCT	15	Present smoker
JIGYJ	F	66	C50.2	BCT	14	Past smoker
6HNRS	F	67	C50.2	BCT	15	Past smoker
3GFS5	F	43	C50.2	BCT	14	Present smoker
ZBFTY	F	71	C50.2	M	15	Non-smoker
OKFV4	F	47	C50.2	BCT	14	Non-smoker
LHILK	F	55	C50.2	BCT	15	Present smoker
95XNX	F	64	C50.2	BCT	9	Present smoker
D7FMZ	F	36	C50.2	M	15	Non-smoker
5TNQR	F	53	C50.2	M	17	Past smoker
MLI7G	F	68	C50.2	BCT	16	Past smoker
QY2SS	F	78	C50.2	M	16	Non-smoker
F8HOB	F	38	C50.2	BCT	11	Present smoker
GMXXK	F	66	C50.2	BCT	10	Non-smoker
V67B7	F	49	C50.2	BCT	14	Non-smoker
Z2IOA	F	64	C50.2	M	8	Present smoker
DVX5R	F	53	C50.2	BCT	12	Present smoker
H364Q	F	56	C50.2	M	14	Past smoker
KXYCH	F	30	C50.2	BCT	9	Past smoker
7EX5I	F	55	C50.2	BCT	14	Not defined
8FJOF	F	38	C50.2	BCT	14	Not defined
K6X97	F	70	C50.2	BCT	14	Past smoker
91N4Q	F	64	C50.2	BCT	16	Present smoker
IMLUM	F	43	C50.2	M	15	Non-smoker
5PRT7	F	69	C50.2	M	13	Not defined
ECBMJ	F	80	C50.2	BCT	10	Past smoker
W1ZTJ	F	73	C50.2	BCT	8	Past smoker
5XZF2	F	57	C50.2	BCT	9	Present smoker
AA8O4	F	79	C50.2	BCT	15	Past smoker
HN7HK	F	33	C50.2	BCT	8	Past smoker
CU4DX	F	44	C50.2	BCT	9	Present smoker
DUJJG	F	47	C50.2	BCT	9	Past smoker
3FFAZ	F	57	C50.2	BCT	15	Past smoker
QEK9W	F	68	C50.2	BCT	12	Past smoker
E4WG9	F	69	C50.2	BCT	12	Non-smoker
MRB89	F	46	C50.2	M	22	Non-smoker
YDDW4	F	53	C50.2	BCT	14	Non-smoker
NLG36	F	44	C50.2	M	14	Non-smoker
AQK28	F	48	C50.2	M	16	Present smoker
33KBX	F	67	C50.2	M	17	Non-smoker
QOAKA	F	54	C50.2	M	15	Past smoker
F2AW6	F	71	C50.2	M	18	Past smoker
NHU7L	F	58	C50.2	M	17	Past smoker
IA3ZJ	F	45	C50.2	M	14	Non-smoker
JPJZ7	F	73	C50.2	M	17	Non-smoker
ILTGR	F	84	C50.2	M	21	Non-smoker
MG934	F	55	C50.2	M	17	Non-smoker
TBJXF	F	64	C50.2	M	16	Past smoker
ONUYP	F	58	C50.2	M	18	Present smoker
RIKMH	F	74	C50.2	M	13	Past smoker
V935H	F	84	C50.2	M	18	Non-smoker
OJD25	F	69	C50.2	M	17	Non-smoker
88J1F	F	51	C50.2	M	14	Non-smoker
G5PLK	F	76	C50.2	BCT	11	Non-smoker
NM8UE	F	67	C50.2	BCT	10	Non-smoker
EOPHS	F	67	C50.2	BCT	9	Present smoker
YVQXI	F	62	C50.2	BCT	9	Past smoker
VBWFO	F	62	C50.2	M	13	Non-smoker
R6GLL	F	61	C50.2	BCT	10	Not defined
9Z6MH	F	62	C50.2	BCT	9	Not defined
O8C6S	F	44	C50.2	BCT	9	Not defined
BT6BE	F	44	C50.2	M	13	Not defined
1VHTC	F	33	C50.2	BCT	9	Not defined
TNEJJ	F	71	C50.2	BCT	9	Not defined
7ZSK4	F	59	C50.2	BCT	9	Not defined
ATTNS	F	52	C50.2	BCT	9	Not defined
ARECY	F	47	C50.2	BCT	9	Not defined
2T6M4	F	77	C50.2	M	11	Present smoker
FR1M7	F	38	C50.3	M	9	Past smoker
G5IZF	F	67	C50.3	BCT	11	Present smoker
6CPBK	F	73	C50.3	BCT	14	Non-smoker
2BYIO	F	68	C50.3	BCT	14	Non-smoker
Q8ML3	F	60	C50.3	BCT	14	Non-smoker
13GQL	F	41	C50.3	BCT	9	Non-smoker
I6KTK	F	83	C50.3	M	8	Non-smoker
X887R	F	24	C50.3	BCT	7	Past smoker
2HOXW	F	70	C50.3	BCT	7	Past smoker
IMMRV	F	60	C50.3	BCT	16	Not defined
ORXGU	F	65	C50.3	M	18	Non-smoker
6NV3C	F	60	C50.3	BCT	13	Non-smoker
65A7G	F	68	C50.3	BCT	15	Non-smoker
KGUNX	F	77	C50.3	M	15	Non-smoker
YHFI6	F	70	C50.3	BCT	9	Past smoker
RBBEZ	F	34	C50.3	BCT	8	Not defined
XJPCB	F	72	C50.3	BCT	15	Past smoker
6RIMV	F	65	C50.3	BCT	16	Present smoker
NZEAP	F	47	C50.3	M	17	Present smoker
DQXHX	F	44	C50.3	BCT	8	Not defined
QRTKR	F	54	C50.3	M	17	Present smoker
2VSZN	F	59	C50.3	M	20	Non-smoker
7JI6L	F	67	C50.3	M	20	Past smoker
VPP7J	F	56	C50.3	M	16	Present smoker
LPPR6	F	34	C50.3	M	14	Non-smoker
MZWEP	F	49	C50.3	M	17	Non-smoker
6LWAT	F	68	C50.3	M	15	Non-smoker
9EYZQ	F	69	C50.3	M	18	Past smoker
GPQW1	F	55	C50.3	M	16	Past smoker
JWNQ8	F	35	C50.3	M	17	Past smoker
LRFT2	F	60	C50.3	BCT	13	Past smoker
7BPN1	F	40	C50.3	BCT	9	Past smoker
NPDHZ	F	60	C50.3	BCT	9	Non-smoker
LGG4H	F	47	C50.3	M	11	Past smoker
XC1UG	F	39	C50.3	M	14	Non-smoker
XWQHL	F	58	C50.3	BCT	9	Non-smoker
HJWJ7	F	56	C50.3	BCT	9	Non-smoker
D6H8J	F	57	C50.3	BCT	9	Not defined
BL3W6	F	61	C50.3	BCT	10	Not defined
L2Z7I	F	46	C50.3	M	13	Not defined
B1682	F	64	C50.3	M	13	Not defined
YDGFA	F	74	C50.3	M	16	Non-smoker
DEPVG	F	52	C50.4	BCT	14	Present smoker
G2P1G	F	57	C50.4	M	16	Past smoker
XXG52	F	47	C50.4	BCT	10	Non-smoker
M8YAZ	F	55	C50.4	M	9	Non-smoker
3934N	F	61	C50.4	BCT	16	Non-smoker
N8GD4	F	38	C50.4	M	19	Non-smoker
78CIG	F	84	C50.4	M	17	Non-smoker
CTFI2	F	56	C50.4	M	16	Past smoker
68KKT	F	62	C50.4	M	9	Present smoker
YQX6M	F	59	C50.4	BCT	15	Past smoker
33D6F	F	59	C50.4	BCT	14	Past smoker
7G9MQ	F	64	C50.4	M	9	Past smoker
MT4Y7	F	46	C50.4	BCT	15	Non-smoker
TSQGU	F	62	C50.4	M	7	Past smoker
NEA6U	F	46	C50.4	BCT	17	Past smoker
IQLI6	F	44	C50.4	BCT	9	Non-smoker
ZDGVO	F	74	C50.4	BCT	14	Non-smoker
TCCOO	F	51	C50.4	BCT	17	Past smoker
ITL2H	F	75	C50.4	BCT	15	Non-smoker
OP8NZ	F	65	C50.4	BCT	16	Non-smoker
UYZ87	F	60	C50.4	BCT	16	Present smoker
989EE	F	66	C50.4	BCT	13	Non-smoker
UHX81	F	48	C50.4	BCT	14	Present smoker
7RMKA	F	60	C50.4	BCT	14	Past smoker
P6T3B	F	76	C50.4	M	16	Non-smoker
4BJHB	F	43	C50.4	BCT	12	Present smoker
ONQI5	F	45	C50.4	BCT	13	Non-smoker
1F641	F	66	C50.4	BCT	15	Present smoker
MXCMR	F	52	C50.4	BCT	14	Non-smoker
NBDSQ	F	45	C50.4	BCT	15	Present smoker
R3IN8	F	69	C50.4	BCT	13	Past smoker
VWYUW	F	54	C50.4	BCT	14	Non-smoker
AT4T3	F	62	C50.4	BCT	15	Non-smoker
839H9	F	77	C50.4	BCT	17	Non-smoker
KNHLK	F	73	C50.4	M	17	Past smoker
GHCQR	F	44	C50.4	BCT	17	Non-smoker
INIC8	F	42	C50.4	BCT	15	Present smoker
UGAWB	M	51	C50.4	M	17	Present smoker
7A75C	F	46	C50.4	M	16	Present smoker
URIOJ	F	50	C50.4	BCT	14	Present smoker
WAFND	F	50	C50.4	BCT	18	Non-smoker
KPZRM	F	83	C50.4	M	17	Past smoker
VRI3G	F	51	C50.4	BCT	10	Non-smoker
BK1YW	F	61	C50.4	M	16	Past smoker
4JEKO	F	66	C50.4	BCT	10	Non-smoker
QZ5T5	F	37	C50.4	M	9	Past smoker
ZMD3X	F	71	C50.4	BCT	15	Past smoker
NTDNI	F	73	C50.4	M	16	Non-smoker
93F9Q	F	41	C50.4	BCT	15	Non-smoker
8PIA3	F	42	C50.4	M	9	Non-smoker
PKZ19	F	38	C50.4	BCT	16	Non-smoker
TWXWY	F	47	C50.4	BCT	9	Non-smoker
QAVGM	F	45	C50.4	M	14	Non-smoker
S8U9V	F	34	C50.4	M	11	Past smoker
39QLS	F	79	C50.4	BCT	14	Past smoker
MTCQ4	F	53	C50.4	BCT	12	Non-smoker
FNOSU	F	51	C50.4	BCT	8	Non-smoker
VWEHB	F	61	C50.4	BCT	11	Present smoker
IBF4U	F	76	C50.4	M	10	Past smoker
3A9TB	F	46	C50.4	BCT	14	Non-smoker
TUKD6	F	44	C50.4	BCT	14	Non-smoker
6WZPT	F	63	C50.4	BCT	11	Present smoker
YSGON	F	86	C50.4	BCT	9	Non-smoker
3G1HH	F	60	C50.4	BCT	10	Non-smoker
X471J	F	51	C50.4	BCT	12	Non-smoker
1QUHQ	F	60	C50.4	M	32	Past smoker
JYY4T	F	44	C50.4	BCT	9	Non-smoker
L5TJD	F	67	C50.4	BCT	10	Non-smoker
F2G38	F	56	C50.4	M	11	Past smoker
7FL4L	F	50	C50.4	BCT	9	Past smoker
D3ZJB	F	47	C50.4	BCT	10	Non-smoker
3AVCM	F	47	C50.4	M	17	Non-smoker
X5ZU5	F	65	C50.4	BCT	11	Non-smoker
YVAFO	F	47	C50.4	BCT	10	Not defined
HZ86N	F	51	C50.4	BCT	10	Past smoker
3UH8X	F	30	C50.4	BCT	8	Past smoker
2G9SK	F	45	C50.4	M	16	Not defined
984AK	F	52	C50.4	BCT	9	Present smoker
WXV6R	F	49	C50.4	M	14	Not defined
VGSK1	F	43	C50.4	BCT	12	Not defined
268I5	F	45	C50.4	BCT	11	Not defined
34ETN	F	54	C50.4	M	11	Not defined
ZH2A1	F	54	C50.4	BCT	10	Not defined
8OCUY	F	72	C50.4	M	13	Not defined
AHFGQ	F	61	C50.4	M	16	Past smoker
QCY3I	F	40	C50.4	M	15	Non-smoker
9GO21	F	64	C50.4	BCT	14	Non-smoker
FQH4E	F	76	C50.4	M	18	Past smoker
EUYLC	F	65	C50.4	BCT	16	Non-smoker
1PYJZ	F	59	C50.4	BCT	13	Past smoker
AP9RR	F	56	C50.4	BCT	14	Non-smoker
MKA8Y	F	51	C50.4	BCT	14	Present smoker
7O4YM	F	77	C50.4	BCT	13	Non-smoker
MS7SL	F	59	C50.4	BCT	14	Present smoker
8ZM5I	F	62	C50.4	BCT	15	Past smoker
GLINL	F	65	C50.4	BCT	23	Non-smoker
3VIXD	F	78	C50.4	M	17	Non-smoker
HF5PJ	F	80	C50.4	BCT	18	Non-smoker
57KWX	F	74	C50.4	BCT	15	Non-smoker
SVI1F	F	56	C50.4	BCT	14	Present smoker
Z81E3	F	52	C50.4	BCT	14	Non-smoker
KNYKQ	F	65	C50.4	BCT	14	Past smoker
G33HA	F	53	C50.4	BCT	14	Present smoker
321D4	F	70	C50.4	BCT	12	Not defined
J3CVV	F	64	C50.4	BCT	10	Non-smoker
PVVOX	F	73	C50.4	M	18	Non-smoker
F9N2M	F	55	C50.4	M	16	Present smoker
GN1VR	F	63	C50.4	BCT	14	Present smoker
JZHID	F	78	C50.4	M	19	Non-smoker
WVYOX	F	68	C50.4	BCT	12	Present smoker
ELT94	F	66	C50.4	M	17	Past smoker
2BFJF	F	88	C50.4	M	16	Non-smoker
CS8K4	F	47	C50.4	BCT	12	Not defined
P5WKU	F	35	C50.4	M	18	Non-smoker
V585C	F	70	C50.4	M	16	Not defined
H2N7Z	F	69	C50.4	BCT	16	Non-smoker
9U7AJ	F	47	C50.4	M	18	Non-smoker
PS35E	F	65	C50.4	BCT	13	Present smoker
59XYG	F	80	C50.4	M	16	Past smoker
7TXPF	F	66	C50.4	BCT	9	Past smoker
WJDZV	F	70	C50.4	M	19	Past smoker
7CQV6	F	59	C50.4	M	16	Past smoker
F3KS1	F	47	C50.4	M	17	Present smoker
EWRLE	F	68	C50.4	BCT	10	Present smoker
JZ96C	F	59	C50.4	BCT	16	Past smoker
OA92N	F	47	C50.4	M	17	Non-smoker
NTS8L	F	46	C50.4	BCT	8	Past smoker
ECCIL	F	73	C50.4	BCT	14	Past smoker
ZOHC4	F	65	C50.4	BCT	10	Past smoker
MPHXW	F	51	C50.4	BCT	13	Past smoker
N4W8D	F	71	C50.4	BCT	15	Past smoker
4NNN7	F	72	C50.4	M	16	Non-smoker
AMIBK	F	39	C50.4	M	17	Past smoker
2RSDH	F	51	C50.4	BCT	11	Non-smoker
RN9T1	F	44	C50.4	BCT	8	Past smoker
4HQK9	F	41	C50.4	M	9	Non-smoker
XE5ZF	F	68	C50.4	BCT	13	Non-smoker
XKWH3	F	69	C50.4	BCT	15	Present smoker
9L1GD	F	56	C50.4	BCT	17	Present smoker
QH93P	F	59	C50.4	BCT	9	Present smoker
YP5J3	F	72	C50.4	BCT	14	Past smoker
AE9RU	F	64	C50.4	BCT	10	Present smoker
3TUI6	F	68	C50.4	BCT	14	Non-smoker
A7X7L	F	66	C50.4	M	10	Non-smoker
RVAWP	F	43	C50.4	M	19	Non-smoker
OHWGY	F	52	C50.4	BCT	14	Non-smoker
2ZFWT	F	44	C50.4	BCT	14	Non-smoker
RJEDL	F	46	C50.4	BCT	12	Past smoker
W5C8O	F	67	C50.4	BCT	16	Past smoker
9RHPV	F	65	C50.4	BCT	14	Past smoker
9IB2P	F	58	C50.4	M	20	Not defined
SO44H	F	69	C50.4	M	18	Non-smoker
XVF2I	F	70	C50.4	M	17	Non-smoker
WAP1B	F	36	C50.4	BCT	15	Non-smoker
6AB4U	F	45	C50.4	M	16	Present smoker
YW933	F	67	C50.4	M	17	Past smoker
1NMAC	F	47	C50.4	BCT	16	Non-smoker
GNPSX	F	80	C50.4	M	17	Present smoker
BTEQN	F	57	C50.4	M	14	Present smoker
3TSSO	F	30	C50.4	M	14	Non-smoker
912LM	F	77	C50.4	M	16	Non-smoker
DE1M1	F	75	C50.4	M	16	Non-smoker
GCG9O	F	75	C50.4	M	8	Non-smoker
MK3ZD	F	69	C50.4	M	12	Past smoker
Q4ZR3	F	81	C50.4	M	18	Not defined
6ARAP	F	62	C50.4	M	19	Non-smoker
LEW5Q	F	56	C50.4	M	16	Non-smoker
QBENK	F	45	C50.4	M	15	Non-smoker
W4EWS	F	49	C50.4	M	14	Present smoker
8KY3A	F	66	C50.4	M	15	Non-smoker
GRWWC	F	85	C50.4	M	18	Non-smoker
XF4N2	F	68	C50.4	M	21	Non-smoker
8SYCK	F	52	C50.4	M	16	Non-smoker
AAWBP	F	61	C50.4	M	18	Past smoker
6WPYJ	F	79	C50.4	M	17	Non-smoker
RLLB7	F	67	C50.4	M	17	Non-smoker
M56OM	F	70	C50.4	M	16	Past smoker
F77E5	F	59	C50.4	M	17	Non-smoker
P77RD	F	71	C50.4	M	16	Non-smoker
UPMY1	F	50	C50.4	M	15	Non-smoker
1D6AW	F	52	C50.4	M	17	Past smoker
QETV8	F	54	C50.4	M	17	Past smoker
DHTPZ	F	39	C50.4	M	17	Non-smoker
PR4TK	F	87	C50.4	M	16	Non-smoker
6WSNN	F	50	C50.4	BCT	15	Not defined
NQP7K	F	68	C50.4	M	16	Present smoker
O95RU	F	44	C50.4	M	15	Past smoker
XZJ9G	F	30	C50.4	BCT	10	Non-smoker
TX7MI	F	59	C50.4	BCT	9	Non-smoker
A1WDO	F	64	C50.4	BCT	9	Non-smoker
IXFXO	F	42	C50.4	M	9	Non-smoker
TLEFZ	F	66	C50.4	BCT	15	Non-smoker
1E39V	F	55	C50.4	BCT	9	Present smoker
YR62H	F	52	C50.4	BCT	9	Past smoker
GHJ4Q	F	73	C50.4	M	13	Non-smoker
IKIRA	F	69	C50.4	BCT	9	Past smoker
TSN95	F	68	C50.4	BCT	10	Non-smoker
4RCCF	F	51	C50.4	BCT	9	Non-smoker
3F54A	F	66	C50.4	BCT	9	Present smoker
LTMRN	F	70	C50.4	BCT	9	Past smoker
GYIXY	F	59	C50.4	BCT	9	Non-smoker
F9K7P	F	49	C50.4	M	12	Non-smoker
5DZS1	F	49	C50.4	M	13	Non-smoker
VM11U	F	48	C50.4	BCT	9	Non-smoker
4TIGR	F	81	C50.4	BCT	10	Non-smoker
QG9YX	F	54	C50.4	BCT	9	Past smoker
Q16RM	F	61	C50.4	BCT	9	Present smoker
YJX1V	F	45	C50.4	BCT	9	Non-smoker
BCLP2	F	88	C50.4	M	13	Past smoker
BXQIP	F	42	C50.4	M	13	Non-smoker
SPXD5	F	77	C50.4	BCT	9	Non-smoker
XYYCV	F	38	C50.4	M	13	Non-smoker
QMNCS	F	76	C50.4	M	12	Non-smoker
7O5M2	F	52	C50.4	M	13	Non-smoker
COYUT	F	52	C50.4	M	13	Non-smoker
OFXZJ	F	63	C50.4	M	12	Non-smoker
DZVFN	F	51	C50.4	BCT	9	Past smoker
8A3BW	F	38	C50.4	BCT	9	Past smoker
JLJZ2	F	53	C50.4	BCT	9	Present smoker
5YI5X	F	48	C50.4	M	13	Non-smoker
YZ2CM	F	77	C50.4	M	13	Past smoker
G5N1V	F	60	C50.4	BCT	9	Non-smoker
9UW1T	F	68	C50.4	M	13	Past smoker
5ZPCQ	F	57	C50.4	M	13	Non-smoker
P3TVJ	F	38	C50.4	M	12	Not defined
MEC4D	F	35	C50.4	M	12	Not defined
J13SV	F	65	C50.4	BCT	9	Not defined
JPS5F	F	45	C50.4	M	13	Not defined
4DRL6	F	62	C50.4	BCT	9	Not defined
VNDB9	F	56	C50.4	BCT	10	Not defined
HKZN6	F	76	C50.4	BCT	9	Not defined
8ATNE	F	70	C50.4	M	13	Not defined
7U3L8	F	51	C50.4	BCT	10	Not defined
U1AKQ	F	66	C50.4	BCT	9	Not defined
B8G21	F	56	C50.4	M	13	Not defined
V54E8	F	84	C50.4	BCT	9	Not defined
B6SIC	F	44	C50.4	BCT	9	Not defined
F55ES	F	70	C50.4	BCT	9	Not defined
EFNZN	F	42	C50.4	M	13	Not defined
XKZSI	F	54	C50.4	M	12	Not defined
XY2L5	F	56	C50.4	M	13	Not defined
ULS6X	F	44	C50.4	M	13	Not defined
7YTXW	F	50	C50.4	BCT	9	Not defined
X3IP4	F	75	C50.4	BCT	9	Not defined
4MHTW	F	52	C50.4	BCT	9	Not defined
VH28F	F	74	C50.4	BCT	10	Not defined
IBJBN	F	78	C50.4	BCT	10	Not defined
UZJDU	F	35	C50.4	BCT	9	Not defined
GSI4Q	F	65	C50.4	BCT	9	Not defined
F77RX	F	42	C50.4	M	13	Not defined
2U864	F	34	C50.4	M	13	Not defined
Y7EP6	F	76	C50.4	M	13	Not defined
RB8F3	F	50	C50.4	BCT	12	Present smoker
OM4C5	F	67	C50.4	M	17	Non-smoker
KUSTX	F	69	C50.4	M	16	Past smoker
WHQKH	F	53	C50.4	M	16	Non-smoker
O9Y7E	F	74	C50.4	BCT	14	Non-smoker
OWE6V	F	55	C50.5	M	16	Past smoker
48ZZD	F	42	C50.5	M	14	Not defined
WHDBI	F	65	C50.5	BCT	14	Past smoker
HEJPQ	F	38	C50.5	BCT	15	Past smoker
F28YY	F	55	C50.5	BCT	14	Present smoker
WNFWA	F	48	C50.5	BCT	15	Non-smoker
46OE7	F	54	C50.5	BCT	14	Non-smoker
IXQ4D	F	68	C50.5	BCT	14	Non-smoker
BA5IG	F	37	C50.5	BCT	8	Non-smoker
QFH2H	F	46	C50.5	BCT	16	Non-smoker
DXKOB	F	43	C50.5	BCT	15	Past smoker
GT1F9	F	66	C50.5	M	18	Present smoker
HOBQR	F	67	C50.5	M	16	Non-smoker
R7PCJ	F	65	C50.5	BCT	13	Non-smoker
72ND5	F	76	C50.5	M	13	Not defined
K9EAX	F	61	C50.5	BCT	8	Past smoker
M7RSV	F	62	C50.5	BCT	17	Non-smoker
FBVS4	F	65	C50.5	BCT	9	Non-smoker
PUQPZ	F	65	C50.5	M	9	Not defined
HHA95	F	53	C50.5	BCT	9	Past smoker
QQQ4Y	F	60	C50.5	BCT	9	Not defined
K4XXB	F	64	C50.5	BCT	9	Not defined
PHYKE	F	75	C50.5	BCT	9	Not defined
W7XI9	F	66	C50.5	M	8	Not defined
A89CL	F	47	C50.5	BCT	12	Not defined
TNGDI	F	66	C50.5	BCT	9	Present smoker
9QKAJ	F	78	C50.5	BCT	9	Past smoker
6661S	F	61	C50.5	BCT	14	Past smoker
9SZ3N	F	69	C50.5	BCT	10	Past smoker
8Z7YZ	F	69	C50.5	BCT	12	Present smoker
12FCK	F	47	C50.5	M	9	Not defined
P9UF3	F	60	C50.5	BCT	18	Non-smoker
2FGG3	F	70	C50.5	BCT	12	Non-smoker
4ZTE4	F	51	C50.5	M	17	Non-smoker
67RMA	F	43	C50.5	M	19	Present smoker
XD19P	F	72	C50.5	BCT	10	Non-smoker
1S7WU	F	58	C50.5	BCT	14	Non-smoker
PGQPY	F	46	C50.5	BCT	13	Non-smoker
UZ236	F	85	C50.5	M	13	Not defined
YKRR4	F	75	C50.5	BCT	10	Non-smoker
NSVGC	F	41	C50.5	BCT	12	Past smoker
J7E27	F	65	C50.5	BCT	18	Past smoker
BD22M	F	47	C50.5	BCT	14	Present smoker
OP5Q3	F	81	C50.5	BCT	14	Non-smoker
M9NIS	F	66	C50.5	M	18	Past smoker
YPJAD	F	83	C50.5	M	17	Non-smoker
DM3JT	F	76	C50.5	M	16	Non-smoker
YRNMC	F	79	C50.5	M	17	Non-smoker
AHMC2	F	78	C50.5	M	16	Non-smoker
DLLHY	F	79	C50.5	M	17	Non-smoker
H6CD4	F	52	C50.5	M	16	Non-smoker
OLN3Z	F	64	C50.5	M	16	Non-smoker
1ZFON	F	53	C50.5	M	15	Past smoker
AWBIO	F	58	C50.5	M	17	Non-smoker
9U3DH	F	85	C50.5	M	16	Non-smoker
89UH3	F	79	C50.5	M	17	Non-smoker
GX5SH	F	64	C50.5	M	15	Non-smoker
KYCY4	F	77	C50.5	BCT	9	Present smoker
HF7CS	F	64	C50.5	BCT	9	Past smoker
P8XCE	F	61	C50.5	BCT	10	Past smoker
V62OY	F	44	C50.5	BCT	9	Non-smoker
PI4DW	F	68	C50.5	BCT	9	Non-smoker
AJISX	F	60	C50.5	BCT	10	Present smoker
EGFCL	F	52	C50.5	BCT	9	Non-smoker
R3CBA	F	46	C50.5	BCT	10	Present smoker
VF99Z	F	38	C50.5	BCT	9	Past smoker
PERJV	F	90	C50.5	M	13	Non-smoker
JY6KP	F	32	C50.5	BCT	9	Non-smoker
U23YY	F	40	C50.5	M	12	Past smoker
5JFXO	F	46	C50.5	M	13	Non-smoker
KLHRP	F	59	C50.5	BCT	9	Past smoker
95GUF	F	70	C50.5	BCT	9	Past smoker
NRB57	F	66	C50.5	BCT	10	Non-smoker
QUWAB	F	62	C50.5	BCT	8	Past smoker
33B6A	F	31	C50.5	BCT	10	Not defined
QMR22	F	50	C50.5	BCT	10	Not defined
CI7HW	F	60	C50.5	BCT	10	Not defined
B8HNC	F	74	C50.5	BCT	9	Not defined
2CK29	F	58	C50.5	BCT	9	Not defined
M6827	F	76	C50.5	BCT	9	Not defined
RSB6N	F	45	C50.5	BCT	10	Not defined
MRIY3	F	63	C50.6	BCT	14	Present smoker
DNE73	F	44	C50.6	BCT	16	Past smoker
3QCEO	F	76	C50.6	BCT	8	Non-smoker
BIM3T	F	48	C50.6	BCT	12	Past smoker
D9KBL	M	64	C50.6	BCT	9	Non-smoker
N1355	F	43	C50.6	BCT	8	Not defined
15O7W	F	71	C50.6	BCT	12	Past smoker
XCZJC	F	60	C50.6	BCT	9	Present smoker
EUEFY	F	84	C50.6	BCT	14	Non-smoker
VYNJG	F	69	C50.8	M	16	Non-smoker
EI9VB	F	91	C50.8	M	18	Non-smoker
978Q8	F	71	C50.8	M	13	Non-smoker
GM9BF	F	65	C50.8	M	12	Non-smoker
DQKPS	M	64	C50.8	M	12	Past smoker
HYJMC	F	63	C50.8	M	15	Non-smoker
I1HSB	F	37	C50.8	M	16	Past smoker
1E2CI	F	64	C50.8	M	16	Present smoker
TWOYW	F	88	C50.8	M	9	Non-smoker
X55PM	F	55	C50.8	M	15	Non-smoker
662OV	F	71	C50.8	M	15	Non-smoker
OTQSL	F	77	C50.8	M	17	Non-smoker
ATV16	F	68	C50.8	M	18	Non-smoker
E7AJO	F	82	C50.8	M	16	Non-smoker
4NYM7	F	77	C50.8	M	17	Not defined
6LSPA	M	66	C50.8	M	13	Present smoker
VSKOF	F	50	C50.8	M	16	Non-smoker
B9RES	F	61	C50.8	M	17	Not defined
1SK2H	F	71	C50.8	M	18	Non-smoker
CTHT7	F	69	C50.8	M	17	Non-smoker
R5HS9	F	70	C50.8	M	15	Non-smoker
BTQPJ	F	72	C50.8	M	16	Past smoker
SE5XS	F	67	C50.8	M	19	Past smoker
PF2II	F	90	C50.8	M	14	Non-smoker
EE51M	F	72	C50.8	M	16	Non-smoker
IUQ99	F	56	C50.8	M	15	Non-smoker
K9VI2	F	40	C50.8	M	11	Non-smoker
EYR1A	F	90	C50.8	M	17	Not defined
DH8WZ	F	73	C50.8	M	16	Present smoker
VKQUG	F	39	C50.8	M	15	Past smoker
FT7DK	F	43	C50.8	M	13	Non-smoker
IP3QG	F	65	C50.8	M	15	Non-smoker
IOYXK	F	82	C50.8	M	17	Not defined
NNM31	F	43	C50.8	M	17	Present smoker
Q7PVK	F	48	C50.8	M	16	Present smoker
8BORK	F	73	C50.8	M	15	Past smoker
98HY1	F	71	C50.8	BCT	9	Non-smoker
HXXQW	F	71	C50.8	M	12	Present smoker
KBMS1	F	40	C50.8	M	9	Present smoker
U4ZEH	F	41	C50.8	M	12	Non-smoker
BVRCI	F	59	C50.8	BCT	9	Non-smoker
555LP	F	49	C50.8	BCT	9	Present smoker
7OLK2	F	48	C50.8	BCT	15	Non-smoker
CUWC3	F	44	C50.8	BCT	16	Past smoker
R3Y1C	F	57	C50.8	BCT	10	Past smoker
XCG8J	F	69	C50.8	M	13	Non-smoker
A4YDD	F	60	C50.8	BCT	9	Non-smoker
9XVRO	F	52	C50.8	M	13	Non-smoker
TACT8	F	63	C50.8	M	10	Present smoker
7LGIJ	F	66	C50.8	BCT	9	Past smoker
L3PZO	F	72	C50.8	M	13	Non-smoker
KGS7L	F	29	C50.8	BCT	9	Past smoker
MZQIT	F	63	C50.8	BCT	10	Past smoker
VORLX	F	45	C50.8	BCT	9	Past smoker
ANTKY	F	46	C50.8	M	12	Non-smoker
BWF1X	F	63	C50.8	BCT	10	Present smoker
L7HRV	F	62	C50.8	M	13	Present smoker
WQ5WB	F	82	C50.8	M	13	Past smoker
UF1IU	F	49	C50.8	BCT	10	Non-smoker
AUIDQ	F	52	C50.8	M	14	Present smoker
1ZT5T	F	42	C50.8	BCT	10	Non-smoker
V2IRJ	F	42	C50.8	M	11	Non-smoker
WQN51	F	61	C50.8	M	13	Non-smoker
T5XWT	F	46	C50.8	M	12	Past smoker
5ZDZI	F	49	C50.8	M	13	Non-smoker
EECJC	F	62	C50.8	BCT	10	Past smoker
JI6V8	F	64	C50.8	BCT	10	Present smoker
SMN9W	F	71	C50.8	M	13	Non-smoker
5KMXN	F	71	C50.8	M	7	Non-smoker
6CY75	F	58	C50.8	BCT	9	Present smoker
NOHT4	F	48	C50.8	M	13	Non-smoker
VVVSE	F	64	C50.8	BCT	10	Non-smoker
2N1W1	F	64	C50.8	M	13	Non-smoker
VY913	F	37	C50.8	BCT	9	Non-smoker
9OXRO	F	28	C50.8	BCT	10	Not defined
XZX5X	F	44	C50.9	BCT	10	Not defined
HQF6Z	M	70	C50.9	M	16	Past smoker
QUZ21	F	80	C50.9	M	9	Past smoker
O3CMO	F	46	C50.9	BCT	10	Not defined
28NKU	F	62	C50.9	BCT	17	Non-smoker
VBUQ2	F	46	C50.9	BCT	12	Not defined
P9TNA	F	79	C50.9	M	15	Non-smoker
HG3DP	F	45	C50.9	M	16	Non-smoker
5JC9T	F	42	C50.9	BCT	10	Non-smoker
AOT4T	F	60	C50.9	M	15	Not defined
7PSXY	F	53	C50.9	ND	16	Non-smoker
K5PDH	F	74	C50.9	BCT	10	Non-smoker
GVE4Q	F	69	C50.9	M	18	Non-smoker
4L7HA	F	47	C50.9	BCT	16	Past smoker
VE5NZ	F	69	C50.9	BCT	15	Present smoker
G4WXP	F	74	C50.9	BCT	15	Non-smoker
WF33Z	F	39	C50.9	M	15	Non-smoker
GLWQJ	M	67	C50.9	M	16	Past smoker
81AW5	F	82	C50.9	BCT	8	Non-smoker
WDXBI	F	55	C50.9	M	15	Past smoker
21M2K	F	75	C50.9	BCT	14	Non-smoker
HRZ2A	F	48	C50.9	BCT	14	Past smoker
W74OD	F	69	C50.9	M	17	Non-smoker
7ZUSW	F	69	C50.9	BCT	14	Present smoker
NDTHB	F	69	C50.9	BCT	16	Non-smoker
3CHPK	F	38	C50.9	BCT	14	Present smoker
PJ6J2	F	70	C50.9	BCT	14	Non-smoker
8I1T6	F	43	C50.9	BCT	14	Non-smoker
DINBT	M	48	C50.9	M	18	Present smoker
43R4B	F	49	C50.9	BCT	15	Non-smoker
JIH9S	F	69	C50.9	BCT	16	Past smoker
KZHP7	F	82	C50.9	M	16	Non-smoker
ALIOZ	F	58	C50.9	M	16	Present smoker
P9AW6	F	43	C50.9	BCT	14	Non-smoker
E29YY	F	57	C50.9	BCT	14	Past smoker
UMD5R	F	53	C50.9	M	17	Present smoker
4KKBF	F	73	C50.9	M	17	Non-smoker
MX5UB	F	77	C50.9	M	11	Non-smoker
JSML1	F	77	C50.9	M	16	Non-smoker
2ZMRX	F	76	C50.9	BCT	15	Non-smoker
726XX	F	49	C50.9	M	10	Non-smoker
O941M	F	44	C50.9	BCT	14	Past smoker
4E53C	F	49	C50.9	BCT	11	Past smoker
UZQ6W	F	66	C50.9	M	17	Non-smoker
FWT53	F	89	C50.9	M	20	Non-smoker
2B2XS	F	59	C50.9	BCT	15	Non-smoker
MGFCV	F	73	C50.9	BCT	15	Non-smoker
C4USV	F	41	C50.9	M	16	Non-smoker
X3YSY	F	40	C50.9	BCT	14	Past smoker
3OPHT	F	66	C50.9	BCT	11	Past smoker
L8XNQ	F	60	C50.9	BCT	15	Non-smoker
EAFVS	F	51	C50.9	BCT	11	Non-smoker
UD88A	F	49	C50.9	BCT	13	Non-smoker
1JNPP	F	50	C50.9	BCT	11	Non-smoker
EK698	F	60	C50.9	BCT	13	Present smoker
EZZFP	F	47	C50.9	BCT	10	Non-smoker
F6QM7	F	59	C50.9	BCT	13	Present smoker
4IZWD	F	70	C50.9	BCT	11	Non-smoker
8L9Z5	F	40	C50.9	BCT	15	Past smoker
5SBSB	F	33	C50.9	M	16	Non-smoker
DBC8H	F	43	C50.9	M	18	Past smoker
GMDC1	F	42	C50.9	BCT	9	Present smoker
5EUBC	F	37	C50.9	BCT	17	Non-smoker
PGR4R	F	70	C50.9	M	18	Non-smoker
HOW6V	F	41	C50.9	BCT	9	Past smoker
G6O6N	F	68	C50.9	M	16	Present smoker
2NB3I	F	57	C50.9	BCT	12	Non-smoker
Y5FBU	F	75	C50.9	M	9	Past smoker
TCTHB	F	59	C50.9	BCT	14	Past smoker
T5FM5	F	45	C50.9	BCT	15	Non-smoker
9U4YA	F	61	C50.9	M	17	Present smoker
JI848	F	64	C50.9	BCT	15	Non-smoker
5ULHQ	F	77	C50.9	BCT	9	Non-smoker
NO8HN	F	40	C50.9	BCT	13	Non-smoker
LLS9L	F	80	C50.9	M	18	Past smoker
6O21B	F	78	C50.9	M	9	Non-smoker
Y1TB2	F	77	C50.9	M	17	Non-smoker
KCCQP	F	63	C50.9	BCT	14	Present smoker
QZEB8	M	56	C50.9	M	16	Past smoker
C78TY	F	63	C50.9	BCT	8	Past smoker
TFSVC	F	68	C50.9	M	13	Past smoker
2ON3I	F	59	C50.9	M	16	Non-smoker
2WONO	F	73	C50.9	M	13	Past smoker
AXYI6	F	59	C50.9	M	13	Present smoker
3HX8H	F	35	C50.9	M	16	Past smoker
8DYTA	F	63	C50.9	M	17	Non-smoker
BOITY	F	65	C50.9	BCT	10	Past smoker
A9VPV	F	75	C50.9	M	10	Not defined
PWVB9	F	62	C50.9	BCT	15	Non-smoker
LY821	F	64	C50.9	BCT	9	Present smoker
29MMR	F	75	C50.9	M	16	Non-smoker
1OHH5	F	67	C50.9	M	7	Present smoker
XJ94F	F	50	C50.9	BCT	12	Present smoker
TAADF	F	67	C50.9	M	9	Present smoker
MU1DT	F	69	C50.9	BCT	8	Past smoker
CEN7C	F	68	C50.9	BCT	8	Past smoker
WVO1R	F	61	C50.9	BCT	10	Not defined
T6KN8	F	71	C50.9	BCT	14	Past smoker
YBLH8	F	43	C50.9	M	11	Present smoker
N2X5V	F	47	C50.9	M	13	Not defined
6NTLX	F	43	C50.9	M	9	Not defined
2NV6Z	F	46	C50.9	M	18	Present smoker
H81WC	F	81	C50.9	M	16	Non-smoker
QG33F	F	65	C50.9	BCT	10	Not defined
PK3R4	F	83	C50.9	M	16	Non-smoker
A9T68	F	67	C50.9	BCT	9	Not defined
Y69GX	F	57	C50.9	BCT	12	Not defined
FNKSG	F	64	C50.9	BCT	9	Not defined
JCPP6	F	82	C50.9	M	18	Not defined
GL4C2	F	72	C50.9	BCT	16	Not defined
X7T7C	F	45	C50.9	BCT	9	Not defined
YS4VK	F	58	C50.9	BCT	9	Not defined
FCS8W	F	72	C50.9	BCT	9	Not defined
YCWA6	F	74	C50.9	M	14	Not defined
QIPW3	F	41	C50.9	BCT	11	Present smoker
RF88U	F	64	C50.9	BCT	13	Present smoker
JCWCJ	F	73	C50.9	BCT	14	Non-smoker
Q3WGU	F	68	C50.9	BCT	14	Present smoker
JRRI9	F	78	C50.9	M	17	Non-smoker
LG8CQ	F	52	C50.9	BCT	14	Non-smoker
ZFII8	F	53	C50.9	BCT	11	Not defined
EU7FW	F	81	C50.9	M	17	Non-smoker
59PLN	F	78	C50.9	M	19	Non-smoker
XK6QE	F	64	C50.9	M	9	Past smoker
DGDS2	F	59	C50.9	BCT	11	Past smoker
NC9VF	F	59	C50.9	BCT	15	Past smoker
ESIM9	F	84	C50.9	M	10	Non-smoker
DYMUM	F	75	C50.9	M	16	Present smoker
L1FMD	F	70	C50.9	M	10	Non-smoker
AYDV8	F	69	C50.9	BCT	14	Non-smoker
U5UKI	F	64	C50.9	M	16	Past smoker
EIYBG	F	63	C50.9	BCT	15	Non-smoker
75XTH	F	64	C50.9	M	17	Non-smoker
YJ6QF	F	63	C50.9	BCT	10	Not defined
PCDZX	F	87	C50.9	M	17	Non-smoker
KWGCN	F	60	C50.9	M	11	Not defined
XOYO8	F	55	C50.9	BCT	15	Not defined
OS9DD	F	72	C50.9	BCT	10	Non-smoker
FG1XW	F	72	C50.9	M	17	Non-smoker
PMS6D	F	56	C50.9	M	10	Non-smoker
THQ7G	F	68	C50.9	BCT	16	Past smoker
DOG2B	F	57	C50.9	BCT	13	Non-smoker
HTYDU	F	64	C50.9	BCT	12	Not defined
N2W1S	F	71	C50.9	M	17	Non-smoker
RRFRN	F	64	C50.9	BCT	16	Past smoker
D9YY3	F	61	C50.9	BCT	15	Past smoker
BET8I	F	68	C50.9	BCT	13	Not defined
NGOCS	F	66	C50.9	BCT	17	Past smoker
1OYG2	F	56	C50.9	BCT	14	Past smoker
572HI	F	65	C50.9	M	17	Past smoker
JVXFD	F	56	C50.9	M	17	Present smoker
164PN	F	68	C50.9	M	14	Non-smoker
SZK8C	F	63	C50.9	BCT	11	Not defined
BOQ7S	F	61	C50.9	M	17	Past smoker
2SXO2	F	58	C50.9	BCT	15	Past smoker
HNXQD	F	60	C50.9	BCT	16	Past smoker
EFK1T	F	63	C50.9	BCT	9	Past smoker
E2HIL	F	57	C50.9	BCT	8	Past smoker
98JAX	F	56	C50.9	BCT	14	Non-smoker
BV6XN	F	81	C50.9	BCT	16	Past smoker
N92H8	F	70	C50.9	M	17	Not defined
TQ4SZ	F	82	C50.9	BCT	14	Non-smoker
MMGOF	F	68	C50.9	BCT	14	Not defined
YLYFY	F	72	C50.9	BCT	14	Present smoker
DWWGN	F	69	C50.9	BCT	9	Not defined
ETBRK	F	75	C50.9	BCT	14	Non-smoker
YJD43	F	67	C50.9	BCT	8	Past smoker
39QBO	F	82	C50.9	BCT	8	Non-smoker
XW5FM	F	76	C50.9	M	10	Not defined
AF96K	F	64	C50.9	BCT	15	Non-smoker
56TNP	F	58	C50.9	BCT	10	Present smoker
CPSBR	F	69	C50.9	BCT	15	Past smoker
7KJ2I	F	56	C50.9	BCT	14	Non-smoker
7ZB1U	F	73	C50.9	BCT	15	Non-smoker
WK97J	F	71	C50.9	M	17	Non-smoker
ABQQB	F	46	C50.9	M	14	Past smoker
Z7GL8	F	79	C50.9	BCT	11	Non-smoker
16Q43	F	71	C50.9	BCT	9	Non-smoker
CN9RH	F	64	C50.9	M	15	Non-smoker
KHUNV	F	67	C50.9	M	16	Non-smoker
A9NQ3	F	56	C50.9	M	20	Present smoker
QPA8L	F	63	C50.9	BCT	15	Non-smoker
4H8WI	F	76	C50.9	BCT	16	Non-smoker
FHYUO	F	86	C50.9	BCT	13	Non-smoker
DX8H7	F	72	C50.9	BCT	9	Not defined
NDTFT	F	42	C50.9	BCT	12	Present smoker
5DIYG	F	72	C50.9	BCT	14	Present smoker
6F2VY	F	48	C50.9	BCT	17	Non-smoker
ET6OA	F	78	C50.9	BCT	9	Not defined
BPINB	F	37	C50.9	M	10	Not defined
VZPJ2	F	73	C50.9	BCT	7	Past smoker
GNS9Y	F	61	C50.9	BCT	10	Present smoker
BSY2R	F	67	C50.9	BCT	10	Past smoker
3H2AC	F	47	C50.9	BCT	9	Non-smoker
WLGHF	F	47	C50.9	BCT	9	Non-smoker
WEEX7	F	55	C50.9	M	18	Past smoker
G9BAQ	F	84	C50.9	BCT	14	Non-smoker
ITWW3	F	51	C50.9	BCT	14	Present smoker
BGJ8O	F	48	C50.9	BCT	14	Not defined
SVPLJ	F	48	C50.9	BCT	9	Past smoker
7TSI6	F	45	C50.9	M	9	Past smoker
KTIM2	F	66	C50.9	BCT	14	Past smoker
PBI1U	F	60	C50.9	M	19	Present smoker
AJZZZ	F	81	C50.9	M	12	Non-smoker
4RYJF	F	88	C50.9	M	10	Past smoker
6RWV1	F	64	C50.9	BCT	16	Past smoker
XIKCD	F	42	C50.9	BCT	12	Non-smoker
WFUL6	F	59	C50.9	BCT	13	Non-smoker
YPHKK	F	66	C50.9	M	16	Present smoker
33FCA	F	68	C50.9	M	9	Non-smoker
X2FH7	F	58	C50.9	BCT	14	Present smoker
6PXIO	F	51	C50.9	M	10	Present smoker
G2M1F	F	42	C50.9	BCT	13	Not defined
NPQOO	F	63	C50.9	BCT	14	Past smoker
GH6FB	F	63	C50.9	BCT	9	Present smoker
RRO7F	F	59	C50.9	M	7	Non-smoker
VHZ6H	F	47	C50.9	M	14	Non-smoker
YR1SB	F	52	C50.9	M	19	Present smoker
2ID64	F	61	C50.9	M	16	Not defined
8DJ6Y	F	52	C50.9	BCT	10	Non-smoker
1ZFQ3	F	53	C50.9	BCT	7	Non-smoker
JPX1J	F	61	C50.9	BCT	14	Past smoker
F2B36	F	74	C50.9	BCT	16	Non-smoker
8AWD5	F	75	C50.9	BCT	13	Non-smoker
ZE36P	F	79	C50.9	BCT	15	Non-smoker
BDA1X	F	52	C50.9	BCT	12	Non-smoker
86UBW	F	50	C50.9	M	18	Non-smoker
O9FK3	F	43	C50.9	BCT	15	Non-smoker
GF7MR	F	35	C50.9	BCT	12	Past smoker
ZZOU5	F	43	C50.9	BCT	15	Past smoker
JXOJ9	F	76	C50.9	BCT	13	Non-smoker
Q2E2B	F	56	C50.9	BCT	8	Non-smoker
D8FNP	F	82	C50.9	BCT	13	Non-smoker
S8CM4	F	81	C50.9	BCT	17	Non-smoker
TNEEI	F	73	C50.9	BCT	12	Non-smoker
V3S73	F	59	C50.9	BCT	11	Past smoker
951PI	F	64	C50.9	BCT	14	Present smoker
SVCNC	F	58	C50.9	BCT	14	Present smoker
PCRFO	F	69	C50.9	BCT	13	Past smoker
W5LN5	F	70	C50.9	BCT	14	Non-smoker
QCFCR	F	63	C50.9	BCT	13	Past smoker
3B1OC	F	61	C50.9	BCT	12	Past smoker
8IF6Q	F	67	C50.9	M	17	Non-smoker
M7JXS	F	60	C50.9	BCT	15	Present smoker
5XIHO	F	30	C50.9	M	15	Non-smoker
EKMF7	F	72	C50.9	BCT	14	Non-smoker
VMUIR	F	73	C50.9	M	16	Not defined
JAPU9	F	60	C50.9	BCT	13	Non-smoker
YKYU5	F	40	C50.9	M	18	Non-smoker
DMZK7	F	66	C50.9	M	17	Past smoker
Y4U3L	F	70	C50.9	BCT	12	Non-smoker
UIDP9	F	66	C50.9	BCT	18	Non-smoker
YQE8Y	F	49	C50.9	BCT	13	Past smoker
HHHOK	F	70	C50.9	BCT	13	Non-smoker
QYE7O	F	72	C50.9	BCT	13	Non-smoker
IF4MC	F	72	C50.9	BCT	14	Past smoker
4T2RL	F	71	C50.9	BCT	14	Past smoker
Z86JJ	F	48	C50.9	BCT	14	Non-smoker
XGDUK	F	71	C50.9	BCT	14	Non-smoker
WTYQT	F	65	C50.9	BCT	13	Non-smoker
BDZDJ	F	62	C50.9	BCT	14	Non-smoker
C8Y9B	F	51	C50.9	BCT	14	Present smoker
818DL	F	77	C50.9	BCT	14	Past smoker
WDHO3	F	64	C50.9	BCT	13	Non-smoker
F77T5	F	68	C50.9	BCT	10	Past smoker
CMNYQ	F	49	C50.9	BCT	14	Non-smoker
MI2P8	F	51	C50.9	BCT	14	Non-smoker
B4MPL	F	35	C50.9	BCT	13	Present smoker
BY7XS	F	67	C50.9	BCT	9	Present smoker
8QUN2	F	60	C50.9	BCT	9	Past smoker
5VRFQ	F	65	C50.9	BCT	12	Past smoker
IQ114	F	46	C50.9	BCT	9	Non-smoker
A13FM	F	58	C50.9	BCT	9	Non-smoker
CRAR3	F	58	C50.9	BCT	10	Non-smoker
VP1DG	F	55	C50.9	M	12	Non-smoker
7LDHG	F	56	C50.9	BCT	9	Present smoker
X1XHJ	F	58	C50.9	BCT	9	Past smoker
D2I6S	F	68	C50.9	BCT	9	Non-smoker
GVMFP	F	41	C50.9	BCT	9	Non-smoker
PF1OQ	F	48	C50.9	BCT	10	Present smoker
AQZBN	F	64	C50.9	BCT	9	Not defined
PHYJL	F	83	C50.9	M	13	Not defined
9VW8K	F	43	C50.9	BCT	13	Not defined
U6C4I	F	57	C50.9	BCT	9	Not defined
6UHFA	F	55	C50.9	M	13	Not defined
6IPRZ	F	36	C50.9	M	13	Not defined
OYU8L	F	70	C50.9	M	13	Not defined
A4XZQ	F	42	C50.9	M	14	Not defined
T8QVP	F	53	C50.9	BCT	9	Not defined
93DIB	F	62	C50.9	BCT	9	Not defined
ZXZ5M	F	73	C50.9	M	13	Not defined
YXRBY	F	39	C50.9	M	12	Not defined
USJDR	F	60	C50.9	BCT	9	Not defined
WA6HR	F	80	C50.9	M	13	Not defined
VGMBK	F	34	C50.9	M	12	Not defined
5SENH	F	77	C50.9	M	13	Not defined
GOEQD	F	49	C50.9	M	13	Not defined
AY5ZJ	F	64	C50.9	M	13	Not defined
8KR6S	F	46	C50.9	M	13	Not defined
MQCQP	F	68	C50.9	M	13	Not defined
77SWV	F	33	ND	M	10	Non-smoker
74DVE	F	81	ND	M	15	Non-smoker
9RP4O	F	70	ND	BCT	14	Non-smoker
5GAZF	F	65	ND	ND	9	Not defined
1AIO2	F	39	ND	ND	10	Not defined
AIK5J	F	74	ND	ND	7	Not defined
7AQHT	F	53	ND	ND	7	Not defined
V5T9E	F	44	ND	ND	7	Not defined
6I2R6	F	72	ND	ND	10	Not defined
2U2MS	F	ND	ND	ND	9	Not defined
U5SNO	F	47	ND	ND	12	Not defined
YWWS4	F	70	ND	ND	7	Not defined
6QNO4	F	49	ND	ND	7	Not defined
CBQOS	F	63	ND	ND	10	Not defined
JADV1	F	76	ND	ND	16	Not defined
MAVPM	F	46	ND	ND	14	Not defined
SYPV1	F	50	ND	ND	9	Not defined
1FXIY	F	65	ND	ND	18	Not defined
JSD5S	F	58	ND	ND	9	Not defined
E65RS	F	56	ND	ND	14	Not defined
N16UV	F	71	ND	ND	10	Not defined
4ZK97	F	49	ND	ND	7	Not defined
9GR5B	F	65	ND	M	8	Non-smoker
AMS5G	F	80	ND	ND	9	Not defined
3U2OB	F	49	ND	ND	7	Not defined
LOJYT	F	65	ND	ND	7	Not defined
AVEA6	F	65	ND	ND	18	Non-smoker
W1G8Y	F	74	ND	ND	10	Not defined
Z868T	F	68	ND	M	14	Past smoker
NQKKG	F	63	ND	ND	7	Not defined
VK7XD	F	48	ND	ND	12	Not defined
CF1BR	F	67	ND	ND	7	Not defined
QNOCK	F	61	ND	ND	14	Not defined
L8LJN	F	72	ND	ND	21	Past smoker
DYOVD	F	ND	ND	ND	17	Present smoker
FVAX9	F	73	ND	ND	7	Past smoker
NAEFQ	F	ND	ND	ND	17	Non-smoker
IUMF3	F	ND	ND	ND	8	Non-smoker
IOK9F	F	88	ND	ND	12	Past smoker
J45S3	F	48	ND	ND	18	Past smoker
3F3ZC	F	36	ND	ND	14	Non-smoker
GOZVX	F	ND	ND	ND	7	Past smoker
8I9PU	F	ND	ND	ND	15	Not defined
XFEUC	F	ND	ND	ND	16	Not defined
XW6BQ	F	ND	ND	ND	14	Not defined
8AOKE	F	54	ND	BCT	11	Past smoker
N93TG	F	ND	ND	ND	15	Not defined
7S3VI	F	49	ND	M	15	Present smoker
4QUHE	F	ND	ND	ND	13	Non-smoker
1EJL2	F	ND	ND	ND	14	Not defined
42ERV	F	ND	ND	ND	14	Not defined
QWA32	F	ND	ND	ND	9	Not defined
TLNGP	F	ND	ND	ND	11	Not defined
KWGVU	F	ND	ND	ND	13	Not defined
HHGD8	F	39	ND	M	12	Not defined

## Sheet: Colorectal_carcinoma
Code	Sex	Age	ICD10	Number of samples	Smoking status
ABJPQ	M	38	C18.0	7	Not defined
J6BY9	F	68	C18.6	16	Non-smoker
ZDIRX	F	63	C20	15	Past smoker
DJDLW	M	ND	C19	14	Not defined
8NQ6A	F	70	C20	15	Past smoker
8TTAD	M	80	C19	16	Past smoker
AAZPS	M	ND	C20	15	Not defined
S27X4	M	62	C18.7	17	Past smoker
O3OP2	M	72	C20	15	Past smoker
W7S18	M	62	C20	15	Past smoker
7PQJJ	M	78	C18.7	16	Past smoker
HI7ML	M	81	C20	15	Past smoker
OH7XC	F	77	C18.9	15	Present smoker
3LHZ3	M	69	C20	15	Past smoker
JANNR	M	52	C20	19	Past smoker
ELRYX	M	68	C20	15	Past smoker
O8DHH	M	42	C20	15	Non-smoker
OAI84	F	70	C20	17	Past smoker
WHXJK	M	62	C18.7	16	Past smoker
1J4FG	M	63	C20	15	Past smoker
EPZQD	M	85	C20	17	Past smoker
IYGUC	F	59	C19	16	Past smoker
WOZ3B	F	64	C20	15	Past smoker
QB8ZP	M	64	C18.7	16	Past smoker
STEKN	M	64	C18.3	16	Past smoker
VTQO3	M	62	C20	15	Present smoker
4BP5B	F	81	C18.3	16	Non-smoker
R3BKX	M	59	C19	16	Present smoker
9MQUW	M	71	C18.9	15	Past smoker
6O85E	M	79	C20	16	Present smoker
BL5VU	F	68	C18.5	16	Past smoker
AA7UE	M	71	C19	16	Non-smoker
6CB7V	M	63	C18.2	9	Non-smoker
N9RVN	M	53	C18.9	16	Past smoker
BD5SN	M	72	C18.3	16	Non-smoker
56N65	M	75	C18.0	15	Past smoker
DFUQ1	M	72	C18.0	16	Past smoker
5Y2IF	F	36	C18.2	16	Non-smoker
XVFUX	F	80	C18.4	16	Non-smoker
PW78H	M	58	C18.7	16	Past smoker
JDH5I	M	72	C20	17	Non-smoker
K7S7L	F	72	C18.2	18	Non-smoker
WEWK8	F	58	C20	15	Past smoker
5MMSN	M	83	C19	16	Past smoker
P38IL	M	67	C18.7	16	Present smoker
81EWB	M	73	C20	15	Past smoker
CGAAM	M	68	C18.2	16	Non-smoker
CSDLL	M	59	C18.0	16	Non-smoker
2E5FJ	M	64	C18.0	16	Present smoker
K3GK7	F	62	C18.9	16	Past smoker
IAG74	M	63	C18.6	15	Past smoker
AFEWU	M	62	C18.3	16	Non-smoker
GSEZX	M	51	C18.9	16	Past smoker
EQGXI	F	71	C18.7	16	Past smoker
GT3DF	F	79	C19	16	Non-smoker
XV2GD	F	56	C18.2	11	Non-smoker
JV5PZ	M	67	C19	15	Past smoker
YAXF2	M	65	C18.2	16	Past smoker
1YISO	M	61	C18.5	9	Past smoker
DZ257	M	74	C18.6	15	Present smoker
IZCTR	F	63	C18.2	16	Present smoker
K7BFZ	M	61	C19	16	Past smoker
C6PRZ	F	85	C20	16	Non-smoker
3ZHV2	F	59	C19	16	Present smoker
C94RT	M	50	C20	9	Past smoker
2Q6FS	M	65	C20	10	Past smoker
TCZ16	M	67	C18.2	19	Present smoker
D81SU	M	60	C18.7	15	Non-smoker
YDWZO	F	67	C18.7	14	Non-smoker
EJGUY	F	ND	C20	16	Not defined
LIVBD	M	75	C18.7	15	Present smoker
PF2OL	M	ND	C20	13	Not defined
4JWLL	M	76	C20	16	Past smoker
SWNSK	M	61	C20	16	Present smoker
5JDQ4	M	ND	C20	9	Not defined
85TWP	M	ND	C18.7	9	Not defined
I13ZN	M	52	C20	15	Non-smoker
R61E1	M	42	C18.0	19	Non-smoker
CAIFL	M	56	C20	14	Past smoker
QWC5I	M	60	C20	9	Non-smoker
PYGMD	M	ND	C20	16	Not defined
VZZ7A	M	65	C20	15	Present smoker
C7IVT	F	38	C20	16	Past smoker
TP7YT	M	ND	C20	12	Not defined
52E8W	F	ND	C20	15	Not defined
PHT2D	F	44	C18.7	16	Non-smoker
JFE4V	M	63	C19	15	Past smoker
OU8H9	F	70	C18.0	17	Past smoker
H3URP	M	74	C18.7	16	Past smoker
CBQT1	F	75	C19	16	Past smoker
WZRBE	M	ND	C18.7	10	Not defined
4GYVS	M	63	C18.7	16	Past smoker
3NP9D	M	62	C18.2	16	Past smoker
A7S66	M	72	C18.7	16	Past smoker
AE42T	F	ND	C18.7	15	Not defined
6VU6G	F	ND	C18.9	16	Not defined
7YX9F	F	63	C18.7	16	Past smoker
J5TAS	F	57	C18.9	18	Non-smoker
XG2ZB	F	76	C18.2	16	Past smoker
AO18J	M	ND	C19	16	Not defined
JNMFO	F	52	C20	15	Non-smoker
BMM5U	F	53	C18.7	15	Present smoker
GT3N8	F	ND	C20	17	Not defined
UPIX1	M	41	C18.0	18	Present smoker
HAYLB	F	64	C18.6	16	Past smoker
PAM3C	F	73	C18.5	16	Non-smoker
R7AZT	M	85	C18.9	17	Past smoker
WXQ8J	F	56	C19	16	Non-smoker
GS6DX	F	ND	C20	15	Not defined
YIH5H	F	ND	C18.7	15	Not defined
6JILF	M	64	C20	16	Present smoker
XRNC4	F	ND	C20	15	Not defined
Z8M6P	F	61	C20	16	Non-smoker
CELCT	M	74	C20	15	Past smoker
N4U2O	F	53	C18.3	16	Non-smoker
IYGN5	F	65	C20	16	Non-smoker
VJOCR	F	50	C20	16	Non-smoker
PBSCQ	F	60	C18.0	15	Past smoker
5Y6F5	M	ND	C18.1	17	Past smoker
IKAZD	F	66	C18.0	10	Past smoker
K1P5S	M	89	C18.0	16	Non-smoker
ULH9I	F	ND	C18.9	10	Not defined
X1ERK	F	62	C18.1	16	Present smoker
J6PR7	M	72	C18.0	16	Non-smoker
V3CZ8	F	62	C18.0	16	Non-smoker
RJBN5	M	71	C19	18	Non-smoker
KCZ6U	F	75	C18.7	16	Past smoker
IMGXL	F	68	C18.2	16	Non-smoker
ICUJI	F	ND	C18.7	16	Not defined
UXJEO	M	83	C18.6	16	Past smoker
UDZUA	M	83	C19	16	Past smoker
E2VYJ	F	72	C20	15	Non-smoker
UCGXW	M	73	C18.2	14	Non-smoker
4V9DV	F	72	C18.7	14	Past smoker
NO317	F	32	C20	17	Non-smoker
17RLI	F	80	C20	13	Non-smoker
UQQYY	F	67	C18.2	16	Non-smoker
3D1SH	M	82	C18.6	15	Past smoker
G9SPE	F	74	C19	16	Non-smoker
5VXKI	F	74	C18.7	17	Non-smoker
W9X1F	M	59	C20	16	Past smoker
QCMAR	M	ND	C20	15	Not defined
Y37TH	M	63	C18.6	7	Past smoker
AWY9G	F	73	C18.7	16	Non-smoker
D6H6U	F	65	C18.0	16	Present smoker
G32AT	F	83	C20	16	Non-smoker
W3E8C	F	71	C18.2	17	Past smoker
Z9IU9	F	89	C19	16	Non-smoker
NUVIH	F	71	C18.2	17	Non-smoker
1AZ4P	F	67	C20	16	Non-smoker
GXSSX	M	65	C19	17	Past smoker
LK3DR	F	ND	C19	11	Not defined
TFREJ	M	62	C18.0	14	Past smoker
XSGHF	F	67	C18.1	16	Past smoker
5YI5J	F	67	C18.0	16	Non-smoker
Y51WH	M	74	C18.7	18	Past smoker
A6FCP	M	59	C18.2	18	Past smoker
8OT9N	M	73	C18.2	16	Past smoker
D72C4	M	65	C20	27	Past smoker
3COVY	M	72	C18.3	16	Past smoker
YS2W3	M	73	C18.0	16	Non-smoker
78LDK	M	55	C20	15	Non-smoker
ISLVF	M	58	C18.7	14	Past smoker
2Q3MY	M	72	C20	16	Past smoker
DB1BC	F	63	C18.4	16	Past smoker
DTRFB	F	74	C20	17	Past smoker
V4G6T	F	86	C18.2	21	Non-smoker
3RCKJ	M	60	C20	16	Present smoker
EVRPL	M	76	C18.0	19	Non-smoker
4D4UU	M	78	C18.3	20	Past smoker
F2E6R	M	68	C20	16	Non-smoker
AREHC	F	69	C20	16	Present smoker
EKK6A	M	69	C18.2	16	Past smoker
PG58Z	F	68	C20	15	Present smoker
C38L1	F	84	C18.0	16	Past smoker
UJA85	F	41	C18.1	16	Past smoker
J3RPR	F	44	C20	16	Past smoker
23E7D	F	72	C18.0	16	Non-smoker
MUAJ9	F	73	C18.1	16	Not defined
M9SSY	M	57	C18.4	17	Present smoker
XSAPV	M	72	C18.0	16	Non-smoker
36767	F	68	C18.9	16	Non-smoker
XB47I	M	79	C18.0	16	Non-smoker
DI9D5	M	42	C18.1	7	Non-smoker
NAJGK	M	66	C18.0	16	Past smoker
BFBIO	F	ND	C18.6	17	Non-smoker
C1EK7	M	61	C19	16	Non-smoker
WE8LU	F	43	C20	17	Present smoker
2LO2F	F	57	C20	16	Non-smoker
7DLFW	F	76	C20	16	Past smoker
U8G31	F	46	C18.7	15	Non-smoker
C8I3G	M	63	C20	16	Past smoker
37FO2	M	59	C19	16	Past smoker
3T1PW	F	63	C18.0	17	Non-smoker
N2RL4	F	51	C20	15	Past smoker
48YNZ	F	47	C18.2	15	Non-smoker
CUKCC	M	66	C18.0	16	Past smoker
A8Q6K	F	81	C18.2	15	Non-smoker
4RF4H	M	53	C20	18	Non-smoker
NMIZH	M	77	C20	15	Past smoker
Q7A4Z	F	69	C18.7	17	Past smoker
7X6R2	M	70	C18.0	16	Present smoker
1IGCY	F	71	C18.7	16	Non-smoker
GD439	M	61	C18.0	15	Past smoker
8X3W8	F	75	C18.0	16	Past smoker
9N333	F	69	C18.2	16	Non-smoker
FFPJX	M	60	C21.0	16	Past smoker
QXC5E	F	85	C18.1	17	Non-smoker
N22PH	F	ND	C19	16	Not defined
6MQ76	M	45	C18.0	15	Past smoker
XZC5Y	F	68	C18.0	16	Non-smoker
CCVDT	M	69	C18.2	16	Present smoker
Q9QMM	M	59	C18.0	17	Non-smoker
ORYIH	M	74	C18.0	17	Non-smoker
81ZEM	F	48	C18.0	15	Past smoker
EK27S	M	70	C18.0	17	Non-smoker
6FSHJ	F	58	C18.6	16	Not defined
FQDF7	F	63	C18.1	17	Non-smoker
BNXZT	M	70	C18.2	16	Past smoker
QCM2M	F	62	C21.0	16	Past smoker
G89V3	F	72	C18.0	18	Non-smoker
WYYD8	F	82	C19	16	Non-smoker
IIT99	F	51	C18.0	16	Past smoker
MXXIS	M	82	C18.6	18	Non-smoker
GQ6FV	F	57	C18.4	10	Not defined
4V3N6	F	62	C18.1	16	Past smoker
A332D	M	71	C18.1	16	Present smoker
IXBP3	M	71	C19	16	Past smoker
8T8V1	F	75	C18.1	18	Past smoker
1OIB4	F	72	C18.0	17	Non-smoker
XBJ3N	M	65	C21.1	16	Past smoker
21V2Y	M	36	C18.3	16	Past smoker
VNCEO	F	69	C18.2	16	Past smoker
EZ49E	F	80	C18.0	16	Non-smoker
4CMD3	F	81	C20	16	Non-smoker
NZ8X1	M	ND	C18.7	10	Not defined
VLSWT	F	54	C18.1	16	Non-smoker
LR198	F	66	C18.1	16	Past smoker
9T7VX	M	62	C18.9	16	Past smoker
9YTGE	F	77	C18.7	16	Past smoker
MNDZQ	F	59	C18.1	16	Past smoker
Z9OIK	M	ND	C18.0	16	Not defined
TDOS6	F	55	C18.1	16	Past smoker
TWMHT	F	60	C19	14	Non-smoker
TGTGW	F	76	C18.0	16	Past smoker
YX8UY	F	63	C18.7	16	Past smoker
39XDC	M	75	C18.2	16	Past smoker
VRRKG	F	70	C19	18	Past smoker
XY45W	M	83	C18.8	16	Non-smoker
4Y6KL	M	85	C18.3	26	Non-smoker
6659V	F	ND	C18.0	16	Not defined
PARGU	F	77	C18.0	16	Past smoker
GOSTK	M	77	C20	16	Non-smoker
GQMLQ	F	56	C18.0	16	Past smoker
UMVZV	F	66	C18.0	11	Non-smoker
LID83	F	73	C20	16	Past smoker
E76QM	F	74	C18.9	14	Past smoker
HN14W	M	73	C18.9	16	Past smoker
AP7W9	F	88	C18.2	16	Non-smoker
UB16P	M	74	C18.7	16	Past smoker
HJTLD	M	79	C18.7	17	Past smoker
UYGVG	M	ND	C18.0	17	Not defined
R5D3V	M	69	C18.0	10	Past smoker
FYCAM	M	87	C18.2	17	Past smoker
OQJNH	F	79	C20	16	Non-smoker
OB93S	F	85	C18.3	16	Non-smoker
G2P3B	M	59	C18.8	16	Past smoker
X7X4P	M	63	C18.7	16	Past smoker
3X56W	F	73	C18.3	16	Non-smoker
PPGMK	M	40	C19	15	Non-smoker
F317E	M	90	C18.7	16	Non-smoker
YVVNQ	F	65	C18.3	16	Non-smoker
E9OTJ	F	84	C18.6	16	Non-smoker
T85GO	M	58	C18.2	16	Past smoker
8A9L6	M	85	C18.3	13	Past smoker
JUTIN	M	82	C18.0	16	Past smoker
9MAQQ	M	64	C20	15	Non-smoker
CWN4N	M	70	C19	16	Non-smoker
NZQVX	M	63	C20	26	Non-smoker
IDCA1	M	78	C19	19	Past smoker
6F9CS	M	75	C18.0	17	Non-smoker
KWH23	M	61	C18.7	16	Non-smoker
1EMWJ	M	73	C19	16	Past smoker
7QEEJ	F	60	C18.3	16	Past smoker
F12ZH	M	ND	C18.9	19	Not defined
U2DUC	M	60	C18.8	16	Past smoker
838BN	M	74	C18.4	16	Past smoker
QSYVG	M	69	C19	16	Non-smoker
RSU87	F	71	C20	13	Past smoker
Z7J35	M	64	C19	16	Past smoker
M3ANP	M	72	C20	17	Past smoker
8AZP6	F	47	C18.8	16	Past smoker
8CT2X	M	65	C18.4	16	Non-smoker
QZ2DJ	M	71	C18.2	16	Past smoker
AQ1B8	M	53	C18.2	16	Past smoker
HZMY9	F	52	C18.8	13	Non-smoker
BFKG2	M	65	C18.6	15	Past smoker
EY9GN	M	33	C18.7	17	Past smoker
FBCNO	M	66	C19	15	Past smoker
GTOQF	F	59	C18.2	15	Past smoker
GGGPZ	M	68	C18.8	16	Past smoker
7MTWQ	F	65	C18.6	15	Non-smoker
WBSW3	F	54	C20	15	Present smoker
AQSV6	F	64	C18.5	15	Past smoker
1S2HP	M	74	C20	15	Past smoker
IJ86O	M	76	C20	14	Non-smoker
T1AQ2	F	62	C18.7	16	Past smoker
7V28C	M	45	C18.0	16	Past smoker
G1847	F	72	C18.2	16	Non-smoker
Z2XR1	F	89	C18.2	18	Non-smoker
SZGGT	F	68	C18.0	17	Non-smoker
IMVVR	M	ND	C18.8	16	Not defined
UCMMG	M	67	C18.7	17	Past smoker
LXRW3	F	63	C18.2	17	Non-smoker
NK25F	M	46	C20	15	Non-smoker
PNPJP	F	66	C18.8	16	Present smoker
SENDW	M	75	C20	20	Past smoker
WPE5J	F	80	C18.8	17	Non-smoker
IDAKN	F	77	C18.9	10	Non-smoker
O1UKD	F	56	C18.7	16	Non-smoker
JNR7N	F	65	C18.7	14	Past smoker
T62SZ	F	55	C20	15	Non-smoker
YEF3T	M	61	C18.3	16	Past smoker
VRUZ6	M	ND	C18.5	16	Not defined
3J51R	M	ND	C18.0	12	Not defined
QHJIS	M	ND	C18.7	14	Not defined
DMZ7G	F	56	C20	16	Non-smoker
ZPEFK	M	74	C18.2	15	Present smoker
GFL7M	M	77	C18.4	10	Past smoker
XZRKV	M	77	C20	10	Past smoker
44U1A	M	73	C20	14	Present smoker
F3X7S	M	86	C18.2	18	Past smoker
HZ9VF	F	66	C20	14	Non-smoker
1MAGP	M	66	C19	17	Not defined
F5WFE	F	73	C18.7	16	Not defined
QT4CU	M	73	C19	18	Past smoker
REES7	M	71	C18.9	16	Past smoker
ATS5H	M	68	C20	13	Past smoker
W2TUK	F	73	C20	16	Past smoker
9RBGW	M	66	C18.0	15	Past smoker
BELDP	M	80	C18.7	16	Not defined
ZHGA8	M	70	C19	16	Past smoker
L4BMU	M	80	C18.3	18	Non-smoker
JK5IC	F	28	C19	17	Past smoker
IYN4Q	F	65	C18.4	16	Past smoker
9HKRD	F	50	C20	16	Past smoker
21BOT	M	74	C18.9	17	Not defined
HW3YS	F	64	C20	16	Not defined
YF7AZ	M	70	C20	18	Past smoker
W7W5R	F	67	C18.7	14	Non-smoker
BMMNQ	F	60	C19	16	Past smoker
5FY3H	F	84	C18.4	17	Non-smoker
KSRID	F	62	C20	15	Past smoker
E26IX	F	71	C18.4	16	Not defined
73X74	F	81	C18.4	15	Non-smoker
339UF	M	69	C18.7	17	Non-smoker
5VWUZ	M	79	C18.4	15	Non-smoker
4UMMB	M	67	C18.9	16	Past smoker
GBULJ	M	66	C18.7	16	Past smoker
FNLVV	F	49	C18.0	16	Non-smoker
VMADD	F	77	C18.2	16	Past smoker
NXFWK	F	72	C18.0	18	Past smoker
JIMHA	F	67	C18.0	14	Not defined
YOSST	M	62	C18.6	16	Past smoker
3GXM9	M	ND	C20	16	Not defined
J2KOK	M	62	C20	16	Non-smoker
MKU4A	M	ND	C20	14	Not defined
M5S9H	M	75	C20	15	Non-smoker
TMJ2H	M	ND	C18.7	16	Not defined
OFWC5	M	65	C20	12	Non-smoker
N8G21	M	59	C20	16	Past smoker
8M5JO	F	68	C18.3	16	Non-smoker
XBDK3	M	77	C18.7	16	Present smoker
WV4SE	M	68	C18.2	16	Non-smoker
NFOF2	M	ND	C18.0	16	Not defined
Y5684	M	ND	C18.4	17	Not defined
EO55U	F	ND	C18.7	16	Not defined
BBNWN	M	ND	C20	16	Not defined
2N27Z	F	ND	C18.9	16	Not defined
TUL1Z	F	ND	C19	15	Not defined
WRGHX	M	ND	C18.0	14	Not defined
EHBL8	M	ND	C18.7	18	Not defined
FTCXT	F	69	C20	15	Non-smoker

## Sheet: Prostate_carcinoma
Code	Sex	Age	ICD10	Gleason score	Number of samples	Smoking status
WNVM5	M	71	C61	3+4	9	Non-smoker
K8PJB	M	56	C61	4+3	9	Present smoker
6UBEQ	M	72	C61	3+4	9	Past smoker
AEPS6	M	66	C61	3+3	8	Non-smoker
Z9ROV	M	74	C61	4+3	10	Non-smoker
TVQLK	M	66	C61	4+3	10	Past smoker
X4AQE	M	64	C61	3+3	9	Past smoker
RTLZY	M	63	C61	3+3	11	Present smoker
PI6AP	M	53	C61	3+4	10	Past smoker
KXAS1	M	71	C61	3+4	9	Past smoker
Y6FKF	M	61	C61	3+3	9	Non-smoker
OHG1Q	M	67	C61	4+3	9	Past smoker
XSMS4	M	71	C61	3+3	9	Non-smoker
TI9BE	M	48	C61	3+3	18	Past smoker
SEM5M	M	65	C61	3+3	9	Non-smoker
5AEMT	M	70	C61	4+3	8	Non-smoker
7RQQX	M	69	C61	4+3	9	Non-smoker
1A6II	M	52	C61	3+4	16	Non-smoker
RMSMP	M	54	C61	4+3	9	Past smoker
WGU2D	M	53	C61	4+3	9	Non-smoker
6U6MS	M	64	C61	3+3	8	Past smoker
5BHBU	M	54	C61	3+4	14	Past smoker
XOMLA	M	55	C61	3+3	18	Past smoker
CH2HC	M	65	C61	4+3	16	Past smoker
WRVQN	M	66	C61	3+4	16	Past smoker
7UPNT	M	54	C61	3+4	10	Non-smoker
B1J9L	M	66	C61	ND	14	Nor defined
QXLNA	M	59	C61	3+4	9	Past smoker
Z6DQD	M	64	C61	3+4	9	Present smoker
SP89M	M	72	C61	3+4	10	Past smoker
W4HQZ	M	64	C61	3+3	9	Past smoker
WDY1D	M	68	C61	4+3	9	Past smoker
8I3CU	M	61	C61	3+4	8	Past smoker
ZPZX7	M	71	C61	3+3	9	Non-smoker
2WFBG	M	ND	C61	ND	7	Not defined
IKF8C	M	67	C61	4+3	14	Past smoker
9X267	M	68	C61	ND	9	Past smoker
V4KSK	M	ND	C61	4+3	12	Not defined
DIOIV	M	ND	C61	3+4	11	Not defined
SBQB4	M	53	C61	3+3	8	Non-smoker
MFKOR	M	ND	C61	3+3	12	Not defined
G9C27	M	ND	C61	3+4	16	Not defined
Z7YLM	M	ND	C61	3+3	14	Not defined
4XPBS	M	65	C61	3+4	18	Present smoker
DCCJH	M	ND	C61	3+3	18	Not defined
G24C2	M	ND	C61	4+3	11	Not defined
UKR3B	M	ND	C61	ND	7	Not defined
5DBXJ	M	66	C61	3+4	9	Past smoker
XU2WU	M	61	C61	4+4	16	Present smoker
9VZW6	M	62	C61	3+4	19	Past smoker
2ZLMQ	M	60	C61	4+4+5;4+4	18	Non-smoker
7XI2N	M	63	C61	4+3	18	Non-smoker
1ZBU7	M	83	C61	4+4	18	Past smoker
ILK6Y	M	71	C61	4+3	18	Past smoker
LM9GV	M	73	C61	ND	18	Non-smoker
QKL3X	M	ND	C61	ND	18	Not defined
7M7ZN	M	79	C61	4+3	17	Non-smoker
EQ4DE	M	74	C61	4+3	18	Past smoker
NSEE8	M	ND	C61	ND	18	Past smoker
X4X55	M	67	C61	4+3	18	Non-smoker
BSF8Q	M	67	C61	4+3	18	Past smoker
FXGFS	M	63	C61	4+4+5	18	Present smoker
RGK6Z	M	71	C61	3+4	17	Past smoker
EL1K8	M	58	C61	3+4	18	Past smoker
63QHN	M	80	C61	4+3	19	Past smoker
EYDE9	M	74	C61	3+4	14	Past smoker
8JXVV	M	72	C61	4+5	18	Past smoker
XC8DY	M	73	C61	4+3	18	Past smoker
YVLA2	M	71	C61	3+4	18	Past smoker
BL7NK	M	67	C61	ND	7	Present smoker
BDZHC	M	ND	C61	ND	12	Not defined
DZZ3R	M	70	C61	4+3	18	Past smoker
73GQI	M	60	C61	4+3	18	Non-smoker
7DFWI	M	62	C61	4+3	18	Past smoker
TSBWG	M	63	C61	3+4	18	Past smoker
ZERV6	M	63	C61	4+3	18	Past smoker
3K3H5	M	73	C61	ND	18	Not defined
TRGH7	M	66	C61	3+4	18	Past smoker
7DI64	M	71	C61	3+4	18	Non-smoker
8KRST	M	67	C61	4+3	18	Present smoker
RM3PG	M	72	C61	ND	7	Non-smoker
WJ53S	M	54	C61	4+3	18	Present smoker
6C6AB	M	66	C61	3+4	18	Past smoker
92F41	M	67	C61	4+3	18	Past smoker
M98KZ	M	57	C61	4+3	18	Present smoker
HWROS	M	70	C61	4+3	18	Non-smoker
75CBV	M	71	C61	4+3	18	Past smoker
SOFG1	M	75	C61	ND	7	Non-smoker
68PU3	M	67	C61	ND	18	Not defined
GDCAC	M	71	C61	ND	7	Present smoker
UMSEM	M	64	C61	3+4	18	Past smoker
M7KNG	M	68	C61	4+3	18	Non-smoker
1V4V2	M	66	C61	4+4	17	Present smoker
4K4CC	M	65	C61	3+4	18	Non-smoker
KFAPO	M	59	C61	3+4	18	Present smoker
UQPUW	M	63	C61	ND	18	Past smoker
UG766	M	67	C61	ND	7	Past smoker
6IPPE	M	48	C61	ND	18	Past smoker
AX593	M	63	C61	3+4	18	Non-smoker
HTOLE	M	72	C61	4+3	18	Past smoker
WC58T	M	68	C61	4+3	18	Past smoker
6TE8W	M	ND	C61	ND	12	Not defined
NWV3T	M	71	C61	ND	18	Past smoker
13HD7	M	75	C61	ND	18	Not defined
6XEYG	M	51	C61	ND	7	Non-smoker
Y8914	M	57	C61	3+4	16	Non-smoker
QMQZK	M	77	C61	4+3	19	Past smoker
TVMIB	M	68	C61	4+3	18	Present smoker
7SWKG	M	76	C61	4+4	18	Non-smoker
8L1M7	M	68	C61	ND	17	Non-smoker
LSTQ5	M	75	C61	3+4	19	Non-smoker
JJ1HK	M	62	C61	3+3	18	Present smoker
76ISZ	M	ND	C61	ND	18	Past smoker
YH25N	M	60	C61	4+3	18	Past smoker
POAOA	M	66	C61	4+3	18	Past smoker
X1JKT	M	ND	C61	ND	18	Not defined
YW271	M	74	C61	4+3	18	Past smoker
GCIVE	M	69	C61	4+3	18	Past smoker
7Z87A	M	65	C61	3+4	14	Past smoker
EISZB	M	67	C61	4+3	18	Non-smoker
E8G2K	M	62	C61	4+3	18	Non-smoker
L4QDV	M	ND	C61	ND	18	Not defined
J7S4H	M	73	C61	4+5	18	Past smoker
I6CZB	M	63	C61	4+3	18	Past smoker
DANEU	M	73	C61	3+4	18	Non-smoker
XQA1T	M	73	C61	4+3	18	Past smoker
83RS5	M	60	C61	4+3	14	Past smoker
67RNH	M	65	C61	3+3	14	Past smoker
N898G	M	ND	C61	ND	16	Not defined
79FLH	M	ND	C61	ND	11	Not defined
TLKMX	M	ND	C61	ND	14	Not defined
BULX2	M	63	C61	4+3	18	Past smoker
KGDGE	M	60	C61	4+3	18	Past smoker
CJMN6	M	66	C61	3+3	14	Present smoker
9WYVH	M	ND	C61	ND	12	Not defined
Q5SAY	M	55	C61	3+3	18	Non-smoker
33ABM	M	ND	C61	ND	18	Not defined
ER46F	M	72	C61	ND	18	Not defined
73G6S	M	ND	C61	ND	12	Not defined
AGHYJ	M	68	C61	3+3	18	Past smoker
ZYDBZ	M	ND	C61	ND	18	Not defined
C6M8R	M	69	C61	3+4	18	Not defined
Q6MYP	M	64	C61	3+2	16	Past smoker
9EKUE	M	58	C61	3+4	14	Past smoker
CXKZW	M	74	C61	4+3	12	Past smoker
BXX93	M	58	C61	4+3	14	Past smoker
UGJNV	M	65	C61	3+4	18	Non-smoker
PYUX5	M	72	C61	4+3	14	Past smoker
4G73T	M	67	C61	4+3	14	Non-smoker
EBHJF	M	69	C61	3+3	18	Non-smoker
ZH3O5	M	62	C61	3+4	10	Past smoker
PPL44	M	59	C61	4+3	14	Present smoker
FOFO6	M	53	C61	3+3	14	Not defined
78G1R	M	68	C61	3+4	13	Non-smoker
T6UPV	M	61	C61	3+4; 3+3	14	Past smoker
X8JI5	M	59	C61	4+3	13	Non-smoker
HMCU3	M	70	C61	3+4	17	Past smoker
T5F7K	M	64	C61	3+4	14	Not defined
INRBQ	M	63	C61	4+3	18	Non-smoker
L4SV1	M	73	C61	3+4	18	Present smoker
2TWFY	M	59	C61	3+4	18	Past smoker
3ZOGV	M	72	C61	3+4	14	Non-smoker
PFF7B	M	71	C61	4+3	18	Non-smoker
32J2M	M	66	C61	3+4	14	Non-smoker
BL3SA	M	71	C61	3+4	18	Non-smoker
O9D6O	M	62	C61	3+4	18	Non-smoker
YKEK8	M	74	C61	ND	14	Non-smoker
JW3B2	M	ND	C61	ND	18	Not defined
K4FVH	M	63	C61	3+3	14	Past smoker
E9O7F	M	64	C61	3+4	14	Past smoker
X47FW	M	72	C61	3+3	13	Past smoker
LA413	M	62	C61	3+3	14	Non-smoker
PVMM1	M	62	C61	3+3	18	Past smoker
WI78R	M	66	C61	3+3	14	Non-smoker
V8DNU	M	53	C61	3+4	12	Past smoker
JJK2G	M	75	C61	4+3	18	Past smoker
6MT8Q	M	62	C61	3+4	18	Past smoker
HCUTW	M	67	C61	3+4	12	Past smoker
N6RA3	M	69	C61	4+4	14	Past smoker
ASL5H	M	65	C61	3+4	14	Non-smoker
I6Q39	M	54	C61	3+4	14	Non-smoker
EFF4E	M	70	C61	3+4	14	Non-smoker
6L7KS	M	70	C61	3+3	18	Present smoker
EKRZM	M	73	C61	4+3	8	Not defined
ZTV3P	M	71	C61	3+4; 3+3	14	Non-smoker
66MKG	M	68	C61	3+4	14	Past smoker
W1Q2C	M	65	C61	3+4	14	Past smoker
U8S8I	M	73	C61	4+3	14	Non-smoker
FRMRI	M	67	C61	4+3	14	Non-smoker
BD7WM	M	66	C61	3+3	18	Past smoker
8WSE7	M	ND	C61	ND	14	Not defined
VZNK4	M	62	C61	3+3	12	Not defined
5X55W	M	ND	C61	ND	16	Not defined
5CMLT	M	58	C61	3+3	18	Present smoker
S9T9V	M	68	C61	3+3	14	Past smoker
V4VTZ	M	ND	C61	ND	12	Not defined
HUZ3F	M	ND	C61	ND	18	Not defined
U1W2Y	M	ND	C61	ND	14	Not defined
YCRFQ	M	81	C61	3+4	18	Not defined
DVBMV	M	ND	C61	ND	14	Not defined
BVQ1Z	M	ND	C61	ND	16	Not defined
N7PNC	M	ND	C61	ND	17	Not defined
8HPXL	M	ND	C61	ND	18	Not defined
WZH7A	M	ND	C61	ND	14	Not defined
EJESQ	M	ND	C61	ND	18	Not defined
O9DOS	M	ND	C61	ND	13	Not defined
MZPBV	M	ND	C61	ND	18	Not defined
W3M7P	M	ND	C61	ND	8	Not defined
LKQIO	M	ND	C61	ND	18	Not defined
AX4SO	M	ND	C61	ND	14	Not defined
E76MA	M	58	C61	4+3	18	Non-smoker
SQLL5	M	56	C61	3+3	18	Past smoker
1KVY3	M	65	C61	3+4	18	Past smoker
LC8S1	M	59	C61	4+3	18	Past smoker
DJYSD	M	72	C61	3+4	18	Past smoker
UN2Y7	M	60	C61	3+3	18	Past smoker
75E3N	M	63	C61	3+4	18	Non-smoker
K1EEJ	M	56	C61	ND	18	Non-smoker
V59N3	M	61	C61	3+3	18	Past smoker
R97CL	M	59	C61	4+5	18	Non-smoker
YEQBR	M	ND	C61	ND	18	Not defined

## Sheet: Bladder_carcinoma
Code	Sex	Age	ICD10	Type of treatment	Number of samples	Smoking status
AH7YI	M	64	C67.0	cystectomy	16	Past smoker
7KEBZ	M	64	C67.0	cystectomy	16	Non-smoker
8H3HX	M	63	C67.0	cystectomy	16	Non-smoker
EA8YR	F	78	C67.0	cystectomy	16	Past smoker
UT7H3	M	64	C67.0	cystectomy	16	Past smoker
K4WZD	F	67	C67.0	cystectomy	13	Past smoker
8V9IX	M	81	C67.0	cystectomy	11	Past smoker
2ZME5	M	71	C67.0	cystectomy	16	Non-smoker
Y1QLW	M	63	C67.0	cystectomy	16	Present smoker
RGJWC	M	69	C67.0	cystectomy	16	Present smoker
RMA6B	M	71	C67.0	cystectomy	16	Present smoker
D75UC	M	59	C67.0	cystectomy	15	Past smoker
13RBM	F	60	C67.0	cystectomy	15	Past smoker
HWBIC	M	66	C67.0	cystectomy	16	Past smoker
QXZ3H	M	72	C67.0	TURBT	15	Past smoker
JMOST	F	67	C67.0	cystectomy	16	Past smoker
MK7JM	M	73	C67.0	cystectomy	13	Past smoker
MZTEZ	M	55	C67.0	cystectomy	16	Present smoker
QSNVJ	M	73	C67.0	TURBT	15	Past smoker
P6RLP	M	57	C67.0	cystectomy	15	Present smoker
D32IZ	M	71	C67.0	cystectomy	7	Not defined
OCPKR	F	78	C67.0	cystectomy	16	Present smoker
6U7SK	M	67	C67.0	cystectomy	15	Non-smoker
ET2NT	M	79	C67.0	cystectomy	16	Present smoker
6R1VU	M	74	C67.0	cystectomy	16	Past smoker
USQMS	M	75	C67.0	cystectomy	16	Past smoker
TVS43	F	70	C67.0	TURBT	16	Not defined
1C4KE	M	69	C67.0	cystectomy	16	Not defined
MQPXJ	M	77	C67.0	TURBT	11	Non-smoker
3NJCH	F	77	C67.0	TURBT	10	Past smoker
MU8NS	M	73	C67.0	TURBT	7	Past smoker
EXDD8	M	69	C67.0	TURBT	9	Present smoker
TUTN1	F	ND	C67.0	cystectomy	14	Not defined
FQCS7	F	78	C67.0	cystectomy	14	Past smoker
5K4PW	M	86	C67.2	cystectomy	17	Present smoker
XTHHI	M	70	C67.2	TURBT	8	Past smoker
I124J	M	68	C67.2	cystectomy	12	Past smoker
6NZAJ	M	88	C67.2	TURBT	10	Past smoker
TAPYZ	M	63	C67.2	TURBT	11	Not defined
G71YF	M	81	C67.2	TURBT	9	Past smoker
TZG3R	M	42	C67.2	TURBT	11	Present smoker
L86QR	M	65	C67.2	TURBT	9	Not defined
1D2HA	M	82	C67.2	TURBT	15	Present smoker
LVGRR	F	64	C67.2	TURBT	10	Past smoker
YUEUF	M	76	C67.2	cystectomy	15	Past smoker
EMBV2	M	69	C67.2	TURBT	9	Past smoker
AOU2C	M	69	C67.2	TURBT	11	Past smoker
JBWHA	F	73	C67.2	TURBT	11	Present smoker
EC62N	M	68	C67.2	TURBT	8	Present smoker
TGHH8	M	67	C67.2	cystectomy	11	Non-smoker
7OSPX	M	53	C67.2	TURBT	8	Past smoker
IXLVZ	F	57	C67.2	TURBT	8	Present smoker
495S3	M	62	C67.2	TURBT	10	Present smoker
D4QRK	M	ND	C67.2	cystectomy	11	Not defined
IV2VR	M	93	C67.2	TURBT	10	Past smoker
Y3YE6	M	79	C67.2	TURBT	9	Past smoker
PCOQP	M	66	C67.2	cystectomy	10	Past smoker
CZ7XS	M	54	C67.2	TURBT	11	Present smoker
21YTM	M	64	C67.2	TURBT	11	Present smoker
EFSZD	M	70	C67.3	cystectomy	16	Past smoker
6O2XG	F	64	C67.3	cystectomy	15	Present smoker
SZCUZ	M	65	C67.3	TURBT	11	Past smoker
7O22J	M	72	C67.4	cystectomy	14	Present smoker
YJVCT	M	73	C67.4	cystectomy	16	Present smoker
D8EC9	F	67	C67.4	cystectomy	16	Present smoker
1B7TK	M	76	C67.4	TURBT	9	Present smoker
CSO7W	M	83	C67.4	TURBT	8	Past smoker
8TRRR	M	73	C67.4	TURBT	8	Past smoker
9E9RM	F	65	C67.4	TURBT	11	Past smoker
2HWHR	M	82	C67.5	TURBT	8	Past smoker
P1NWX	F	52	C67.5	TURBT	8	Non-smoker
MJLEJ	M	ND	C67.5	TURBT	7	Not defined
15OGF	M	59	C67.5	TURBT	11	Present smoker
2W1LM	M	63	C67.7	cystectomy	15	Non-smoker
TSV7Z	M	53	C67.8	TURBT	8	Present smoker
IFV3O	M	63	C67.9	cystectomy	9	Not defined
GQ6EG	M	64	C67.9	cystectomy	15	Non-smoker
XPWN2	M	56	C67.9	TURBT	9	Not defined
EPR9E	M	60	C67.9	TURBT	9	Past smoker
T931J	M	70	C67.9	cystectomy	14	Past smoker
X9KHN	F	69	C67.9	cystectomy	9	Non-smoker

## Sheet: Liver_metastasis
Code	Sex	Age	ICD10	Number of samples	Smoking status
OOMCD	F	65	C78.7	13	Present smoker
TG338	F	63	C78.7	7	Past smoker
Z6GGP	F	70	C78.7	7	Past smoker
BD7XQ	M	67	C78.7	13	Present smoker
6TTXX	M	57	C78.7	10	Past smoker
F9RLH	M	58	C78.7	15	Past smoker
1BAKN	M	78	C78.7	13	Past smoker
ISZ9U	M	73	C78.7	13	Non-smoker
YPUUB	M	67	C78.7	9	Past smoker
RSUC9	M	77	C78.7	10	Past smoker
E16L1	M	73	C78.7	14	Past smoker
7AXT8	M	68	C78.7	7	Past smoker
YRSG3	M	51	C78.7	11	Past smoker
7MIUG	M	43	C78.7	14	Non-smoker
				11.1429

## Sheet: Pancreatic_carcinoma
Code	Sex	Age	ICD10	Number of samples	Smoking status
TXG75	M	67	C25.0	10	Non-smoker
8V9IX	M	81	C25.0	11	Past smoker
3Y6H1	M	63	C25.0	9	Past smoker
L5MU3	F	67	C25.0	10	Non-smoker
TJ1QL	M	50	C25.0	9	Non-smoker
OL7FY	M	70	C25.0	9	Present smoker
F7572	M	56	C25.2	10	Present smoker
JGECI	F	77	C25.1	11	Non-smoker
R59VC	F	64	C25.0	9	Non-smoker
DZIXG	M	63	C25.0	11	Non-smoker
R5D3V	M	69	C25.0	10	Past smoker
MBZAC	F	63	C25.0	10	Not defined
IE2VS	M	77	C25.0	8	Not defined
SE77R	M	63	C25.2	9	Not defined
NY811	F	68	C25.0	9	Not defined

## Sheet: Male_controls
Code	Sex	Age	ICD10	Number of samples	Smoking status
D8OOE	M	65	control	6	Past smoker
KUR2U	M	65	control	6	Past smoker
I943C	M	91	control	6	Non-smoker
ERIWI	M	67	control	6	Non-smoker
GX9LA	M	77	control	6	Past smoker
BE71M	M	75	control	6	Past smoker
1TRQS	M	76	control	6	Present smoker
XGTFA	M	65	control	6	Past smoker
5RMMC	M	71	control	6	Past smoker
QRRAO	M	72	control	6	Present smoker
9A56R	M	68	control	6	Present smoker
SHOFM	M	72	control	6	Non-smoker
Q3JCW	M	71	control	6	Non-smoker
GNDHK	M	68	control	6	Past smoker
2FG88	M	74	control	6	Past smoker
ECCV7	M	81	control	6	Past smoker
IQ6LX	M	82	control	6	Past smoker
T33NJ	M	61	control	6	Present smoker
SYETC	M	68	control	6	Non-smoker
OW29T	M	73	control	6	Non-smoker
3FWIM	M	70	control	6	Past smoker
29ILH	M	65	control	6	Non-smoker
M88NC	M	66	control	6	Past smoker
GN9XG	M	72	control	6	Past smoker
PXS23	M	75	control	6	Non-smoker
P3A7A	M	76	control	6	Non-smoker
7B34H	M	72	control	6	Non-smoker
1VIJH	M	65	control	6	Non-smoker
SSEIF	M	72	control	6	Past smoker
8VWSB	M	62	control	6	Past smoker
KRM42	M	69	control	6	Present smoker
4TCC5	M	65	control	7	Past smoker
JGT57	M	68	control	7	Past smoker
EHZ8N	M	72	control	7	Past smoker
63E19	M	69	control	8	Not defined
2UHYQ	M	71	control	8	Past smoker
OFBBP	M	69	control	8	Non-smoker
87ZPW	M	75	control	8	Past smoker
A7I6U	M	70	control	8	Present smoker
H4U4Y	M	65	control	8	Non-smoker
X79G2	M	70	control	8	Past smoker
7BQTR	M	74	control	8	Past smoker
K6IAJ	M	69	control	8	Non-smoker
ZEUH9	M	75	control	8	Past smoker
LT29W	M	72	control	8	Non-smoker
LMVRF	M	65	control	8	Past smoker
R3JNE	M	72	control	8	Present smoker
Q35TM	M	83	control	8	Past smoker
W418R	M	72	control	8	Non-smoker
VNBW5	M	66	control	8	Non-smoker
OTEMW	M	71	control	8	Past smoker
UP65M	M	83	control	8	Non-smoker
Z3685	M	70	control	8	Present smoker
Z7WUK	M	69	control	8	Past smoker
QDU4B	M	78	control	8	Past smoker
VABT5	M	70	control	8	Present smoker
TUFQ3	M	71	control	8	Non-smoker
SNFUE	M	74	control	8	Non-smoker
YYWKQ	M	75	control	8	Past smoker
E7Z82	M	76	control	8	Non-smoker
MXNL9	M	68	control	9	Past smoker
CRRCD	M	66	control	9	Present smoker
SJBSO	M	64	control	12	Non-smoker
